# Supplementary material for: 4-[(4-Chloro­phen­yl)diazen­yl]-3-meth­oxy­aniline
Source: Acta Crystallogr Sect E Struct Rep Online. 2011 Jun 30;67(Pt 7):o1852. doi: 10.1107/S160053681102472X (PMC3152038; doi:10.1107/S160053681102472X)
Supplement: Supplementary file 1 [file e-67-o1852-sup1.cif]

##############################################################################
#                                                                            #
# This CIF contains the data in a paper accepted for publication in          #
# Acta Crystallographica Section E. It conforms to the requirements of       #
# Notes for Authors for Acta Crystallographica Section E, and has been       #
# peer reviewed under the auspices of the IUCr Commission on Journals.       #
#                                                                            #
# Full details of the Crystallographic Information File format               #
# are given in the paper "The Crystallographic Information File (CIF):       #
# a New Standard Archive File for Crystallography" by S. R. Hall, F. H.      #
# Allen and I. D. Brown [Acta Cryst. (1991), A47, 655-685].                  #
#                                                                            #
# The current version of the core CIF dictionary is obtainable from          #
# ftp://ftp.iucr.org/pub/cif_core.dic.                                       #
#                                                                            #
# Software is freely available for graphical display of the structure(s)     #
# in this CIF. For information consult the CIF software page                 #
# http://www.iucr.org/resources/cif/software.                                #
#                                                                            #
# This file may be used for bona fide research purposes within the           #
# scientific community so long as proper attribution is given to the journal # 
# article from which it was obtained.                                        #
#                                                                            #
##############################################################################
data_I
_audit_creation_method     SHELXL-97
_chemical_name_systematic
;
4-[(4-Chlorophenyl)diazenyl]-3-methoxyaniline
;
_chemical_name_common     ?
_chemical_formula_moiety     'C13 H12 Cl N3 O'
_chemical_formula_sum     'C13 H12 Cl N3 O'
_chemical_formula_iupac     'C13 H12 Cl N3 O'
_chemical_formula_weight     261.71
_chemical_melting_point     464
_symmetry_cell_setting     monoclinic
_symmetry_space_group_name_H-M     'C 2/c'
_symmetry_space_group_name_Hall     '-C 2yc'
loop_
    _symmetry_equiv_pos_as_xyz
    'x, y, z'
    '-x, y, -z+1/2'
    'x+1/2, y+1/2, z'
    '-x+1/2, y+1/2, -z+1/2'
    '-x, -y, -z'
    'x, -y, z-1/2'
    '-x+1/2, -y+1/2, -z'
    'x+1/2, -y+1/2, z-1/2'
_cell_length_a     15.398(2)
_cell_length_b     12.132(2)
_cell_length_c     14.276(2)
_cell_angle_alpha     90.00000
_cell_angle_beta     107.650(10)
_cell_angle_gamma     90.00000
_cell_volume     2541.3(7)
_cell_formula_units_Z     8
_cell_measurement_reflns_used     9801
_cell_measurement_theta_min     2.39
_cell_measurement_theta_max     31.78
_cell_measurement_temperature     293(2)
_exptl_crystal_description     irregular
_exptl_crystal_colour     red
_exptl_crystal_size_max     0.30
_exptl_crystal_size_mid     0.17
_exptl_crystal_size_min     0.11
_exptl_crystal_density_diffrn     1.368
_exptl_crystal_density_meas     ?
_exptl_crystal_density_method     'not measured'
_exptl_crystal_F_000     1088
_exptl_absorpt_coefficient_mu     0.292
_exptl_absorpt_correction_type     multi-scan
_exptl_absorpt_process_details     '(SADABS; Bruker, 2005)'
_exptl_absorpt_correction_T_min     0.6981
_exptl_absorpt_correction_T_max     0.7463
_exptl_special_details     ?
_diffrn_ambient_temperature     293(2)
_diffrn_radiation_type     MoK\a
_diffrn_radiation_wavelength     0.71073
_diffrn_radiation_source     'fine-focus sealed tube'
_diffrn_radiation_monochromator     graphite
_diffrn_measurement_device_type     'Bruker APEXII CCD'
_diffrn_measurement_method     '\f and \w'
_diffrn_detector_area_resol_mean     ?
_diffrn_reflns_number     42735
_diffrn_reflns_av_R_equivalents     0.0189
_diffrn_reflns_av_sigmaI/netI     0.0084
_diffrn_reflns_theta_min     2.18
_diffrn_reflns_theta_max     27.00
_diffrn_reflns_theta_full     27.00
_diffrn_measured_fraction_theta_max     0.998
_diffrn_measured_fraction_theta_full     0.998
_diffrn_reflns_limit_h_min     -19
_diffrn_reflns_limit_h_max     19
_diffrn_reflns_limit_k_min     -15
_diffrn_reflns_limit_k_max     15
_diffrn_reflns_limit_l_min     -18
_diffrn_reflns_limit_l_max     18
_diffrn_standards_number     ?
_diffrn_standards_interval_count     ?
_diffrn_standards_interval_time     ?
_diffrn_standards_decay_%     ?
_refine_special_details     ?
_reflns_number_total     2778
_reflns_number_gt     2481
_reflns_threshold_expression     I>2\s(I)
_refine_ls_structure_factor_coef     Fsqd
_refine_ls_matrix_type     full
_refine_ls_R_factor_all     0.0433
_refine_ls_R_factor_gt     0.0388
_refine_ls_wR_factor_gt     0.1096
_refine_ls_wR_factor_ref     0.1180
_refine_ls_goodness_of_fit_ref     1.044
_refine_ls_restrained_S_all     1.044
_refine_ls_number_reflns     2778
_refine_ls_number_parameters     172
_refine_ls_number_restraints     0
_refine_ls_number_constraints     0
_refine_ls_hydrogen_treatment     mixed
_refine_ls_weighting_scheme     calc
_refine_ls_weighting_details
         'calc w=1/[\s^2^(Fo^2^)+(0.0630P)^2^+1.2073P] where P=(Fo^2^+2Fc^2^)/3'
_atom_sites_solution_hydrogens     geom
_atom_sites_solution_primary     direct
_atom_sites_solution_secondary     difmap
_refine_ls_shift/su_max     0.000
_refine_ls_shift/su_mean     0.000
_refine_diff_density_max     0.372
_refine_diff_density_min     -0.388
_refine_ls_extinction_method     'SHELXL97 (Sheldrick, 2008)'
_refine_ls_extinction_coef     0.0021(6)
_refine_ls_extinction_expression
                                  'Fc^*^=kFc[1+0.001xFc^2^\l^3^/sin(2\q)]^-1/4^'
loop_
    _atom_type_symbol
    _atom_type_description
    _atom_type_scat_dispersion_real
    _atom_type_scat_dispersion_imag
    _atom_type_scat_source
    'C' 'C' 0.0033 0.0016
                         'International Tables Vol C Tables 4.2.6.8 and 6.1.1.4'
    'H' 'H' 0.0000 0.0000
                         'International Tables Vol C Tables 4.2.6.8 and 6.1.1.4'
    'N' 'N' 0.0061 0.0033
                         'International Tables Vol C Tables 4.2.6.8 and 6.1.1.4'
    'O' 'O' 0.0106 0.0060
                         'International Tables Vol C Tables 4.2.6.8 and 6.1.1.4'
    'Cl' 'Cl' 0.1484 0.1585
                         'International Tables Vol C Tables 4.2.6.8 and 6.1.1.4'
_computing_data_collection     'APEX2 (Bruker, 2005)'
_computing_cell_refinement     'SAINT-Plus (Bruker, 2005)'
_computing_data_reduction     'SAINT-Plus (Bruker, 2005)'
_computing_structure_solution     'SHELXS97 (Sheldrick, 2008)'
_computing_structure_refinement     'SHELXL97 (Sheldrick, 2008)'
_computing_molecular_graphics     'SHELXTL (Sheldrick, 2008)'
_computing_publication_material     'SHELXTL (Sheldrick, 2008)'
loop_
    _atom_site_type_symbol
    _atom_site_label
    _atom_site_fract_x
    _atom_site_fract_y
    _atom_site_fract_z
    _atom_site_U_iso_or_equiv
    _atom_site_adp_type
    _atom_site_calc_flag
    _atom_site_refinement_flags
    _atom_site_occupancy
    _atom_site_symmetry_multiplicity
    _atom_site_disorder_assembly
    _atom_site_disorder_group
    Cl Cl 0.38256(4) 0.12838(5) 0.25280(3) 0.0899(2) Uani d . 1 1 . .
    N N2 0.61207(7) 0.40377(9) 0.64610(8) 0.0428(3) Uani d . 1 1 . .
    O O 0.72867(7) 0.56731(8) 0.66289(7) 0.0538(3) Uani d . 1 1 . .
    N N3 0.56583(8) 0.31792(9) 0.64438(8) 0.0450(3) Uani d . 1 1 . .
    C C8 0.70965(9) 0.53992(11) 0.74685(9) 0.0425(3) Uani d . 1 1 . .
    C C1 0.52338(9) 0.27653(11) 0.54826(9) 0.0435(3) Uani d . 1 1 . .
    C C7 0.64918(9) 0.45106(10) 0.73903(9) 0.0401(3) Uani d . 1 1 . .
    C C9 0.74743(10) 0.59254(12) 0.83601(10) 0.0478(3) Uani d . 1 1 . .
    H H9 0.7869 0.6517 0.8403 0.057 Uiso calc R 1 1 . .
    C C11 0.66611(10) 0.46804(12) 0.91223(10) 0.0485(3) Uani d . 1 1 . .
    H H11 0.6520 0.4436 0.9676 0.058 Uiso calc R 1 1 . .
    C C10 0.72618(10) 0.55670(12) 0.91959(10) 0.0484(3) Uani d . 1 1 . .
    C C12 0.62817(9) 0.41745(11) 0.82355(10) 0.0437(3) Uani d . 1 1 . .
    H H12 0.5876 0.3595 0.8193 0.052 Uiso calc R 1 1 . .
    C C6 0.51547(11) 0.33586(13) 0.46265(11) 0.0543(4) Uani d . 1 1 . .
    H H6 0.5398 0.4065 0.4665 0.065 Uiso calc R 1 1 . .
    N N1 0.76334(13) 0.60746(16) 1.00811(11) 0.0723(5) Uani d . 1 1 . .
    C C2 0.48455(12) 0.17279(13) 0.54185(12) 0.0590(4) Uani d . 1 1 . .
    H H2 0.4879 0.1338 0.5989 0.071 Uiso calc R 1 1 . .
    C C3 0.44078(12) 0.12672(14) 0.45107(13) 0.0658(4) Uani d . 1 1 . .
    H H3 0.4150 0.0569 0.4467 0.079 Uiso calc R 1 1 . .
    C C4 0.43604(11) 0.18557(15) 0.36754(12) 0.0589(4) Uani d . 1 1 . .
    C C5 0.47166(12) 0.29024(15) 0.37226(11) 0.0619(4) Uani d . 1 1 . .
    H H5 0.4662 0.3298 0.3150 0.074 Uiso calc R 1 1 . .
    C C13 0.78626(14) 0.65978(16) 0.66487(13) 0.0711(5) Uani d . 1 1 . .
    H H13A 0.7942 0.6693 0.6012 0.107 Uiso calc R 1 1 . .
    H H13B 0.8445 0.6475 0.7128 0.107 Uiso calc R 1 1 . .
    H H13C 0.7589 0.7248 0.6820 0.107 Uiso calc R 1 1 . .
    H H1A 0.7476(16) 0.5869(19) 1.0576(17) 0.085(7) Uiso d . 1 1 . .
    H H1B 0.8002(15) 0.6559(18) 1.0126(16) 0.075(6) Uiso d . 1 1 . .
loop_
    _atom_site_aniso_label
    _atom_site_aniso_U_11
    _atom_site_aniso_U_22
    _atom_site_aniso_U_33
    _atom_site_aniso_U_12
    _atom_site_aniso_U_13
    _atom_site_aniso_U_23
    Cl 0.0833(4) 0.1190(5) 0.0584(3) -0.0405(3) 0.0080(2) -0.0312(3)
    N2 0.0442(6) 0.0463(6) 0.0377(5) -0.0031(5) 0.0120(4) -0.0040(4)
    O 0.0662(6) 0.0603(6) 0.0355(5) -0.0191(5) 0.0165(4) -0.0016(4)
    N3 0.0482(6) 0.0454(6) 0.0411(6) -0.0018(5) 0.0130(5) -0.0032(5)
    C8 0.0470(7) 0.0462(7) 0.0343(6) -0.0015(5) 0.0124(5) 0.0004(5)
    C1 0.0411(6) 0.0464(7) 0.0425(7) -0.0017(5) 0.0119(5) -0.0056(5)
    C7 0.0422(6) 0.0428(6) 0.0349(6) 0.0011(5) 0.0111(5) -0.0018(5)
    C9 0.0527(7) 0.0489(7) 0.0398(7) -0.0073(6) 0.0111(6) -0.0038(5)
    C11 0.0585(8) 0.0537(7) 0.0369(6) 0.0023(6) 0.0197(6) 0.0009(5)
    C10 0.0554(8) 0.0524(7) 0.0353(6) 0.0022(6) 0.0108(6) -0.0056(5)
    C12 0.0474(7) 0.0444(6) 0.0416(6) 0.0002(5) 0.0170(5) -0.0001(5)
    C6 0.0602(8) 0.0547(8) 0.0457(7) -0.0124(7) 0.0126(6) -0.0032(6)
    N1 0.0930(12) 0.0832(11) 0.0395(7) -0.0252(9) 0.0184(7) -0.0162(7)
    C2 0.0676(9) 0.0545(8) 0.0511(8) -0.0128(7) 0.0121(7) 0.0002(6)
    C3 0.0695(10) 0.0576(9) 0.0639(10) -0.0212(8) 0.0105(8) -0.0104(8)
    C4 0.0496(8) 0.0745(10) 0.0481(8) -0.0131(7) 0.0082(6) -0.0157(7)
    C5 0.0649(9) 0.0738(10) 0.0433(7) -0.0153(8) 0.0110(7) -0.0027(7)
    C13 0.0866(12) 0.0760(11) 0.0548(9) -0.0334(10) 0.0275(9) -0.0008(8)
_geom_special_details     ?
loop_
    _geom_bond_atom_site_label_1
    _geom_bond_atom_site_label_2
    _geom_bond_site_symmetry_2
    _geom_bond_distance
    _geom_bond_publ_flag
    Cl C4 . 1.7391(16) ?
    N2 N3 . 1.2578(16) ?
    N2 C7 . 1.3985(16) ?
    O C8 . 1.3586(16) ?
    O C13 . 1.4250(18) ?
    N3 C1 . 1.4206(17) ?
    C8 C9 . 1.3846(18) ?
    C8 C7 . 1.4065(18) ?
    C1 C2 . 1.384(2) ?
    C1 C6 . 1.392(2) ?
    C7 C12 . 1.4014(18) ?
    C9 C10 . 1.3987(19) ?
    C9 H9 . 0.9300 ?
    C11 C12 . 1.3683(19) ?
    C11 C10 . 1.402(2) ?
    C11 H11 . 0.9300 ?
    C10 N1 . 1.3657(19) ?
    C12 H12 . 0.9300 ?
    C6 C5 . 1.378(2) ?
    C6 H6 . 0.9300 ?
    N1 H1B . 0.81(2) ?
    N1 H1A . 0.85(2) ?
    C2 C3 . 1.384(2) ?
    C2 H2 . 0.9300 ?
    C3 C4 . 1.373(2) ?
    C3 H3 . 0.9300 ?
    C4 C5 . 1.377(2) ?
    C5 H5 . 0.9300 ?
    C13 H13A . 0.9600 ?
    C13 H13B . 0.9600 ?
    C13 H13C . 0.9600 ?
loop_
    _geom_angle_atom_site_label_1
    _geom_angle_atom_site_label_2
    _geom_angle_atom_site_label_3
    _geom_angle_site_symmetry_1
    _geom_angle_site_symmetry_3
    _geom_angle
    _geom_angle_publ_flag
    N3 N2 C7 . . 115.10(11) ?
    C8 O C13 . . 118.32(11) ?
    N2 N3 C1 . . 113.79(11) ?
    O C8 C9 . . 123.74(12) ?
    O C8 C7 . . 115.59(11) ?
    C9 C8 C7 . . 120.65(12) ?
    C2 C1 C6 . . 119.42(13) ?
    C2 C1 N3 . . 116.62(13) ?
    C6 C1 N3 . . 123.89(12) ?
    N2 C7 C12 . . 124.25(12) ?
    N2 C7 C8 . . 117.38(11) ?
    C12 C7 C8 . . 118.34(11) ?
    C8 C9 C10 . . 119.94(13) ?
    C8 C9 H9 . . 120.0 ?
    C10 C9 H9 . . 120.0 ?
    C12 C11 C10 . . 120.03(12) ?
    C12 C11 H11 . . 120.0 ?
    C10 C11 H11 . . 120.0 ?
    N1 C10 C9 . . 120.56(15) ?
    N1 C10 C11 . . 119.81(14) ?
    C9 C10 C11 . . 119.63(12) ?
    C11 C12 C7 . . 121.39(13) ?
    C11 C12 H12 . . 119.3 ?
    C7 C12 H12 . . 119.3 ?
    C5 C6 C1 . . 120.16(14) ?
    C5 C6 H6 . . 119.9 ?
    C1 C6 H6 . . 119.9 ?
    C10 N1 H1B . . 119.4(16) ?
    C10 N1 H1A . . 119.5(16) ?
    H1B N1 H1A . . 121(2) ?
    C3 C2 C1 . . 120.45(15) ?
    C3 C2 H2 . . 119.8 ?
    C1 C2 H2 . . 119.8 ?
    C4 C3 C2 . . 119.06(15) ?
    C4 C3 H3 . . 120.5 ?
    C2 C3 H3 . . 120.5 ?
    C3 C4 C5 . . 121.45(14) ?
    C3 C4 Cl . . 119.73(13) ?
    C5 C4 Cl . . 118.81(13) ?
    C4 C5 C6 . . 119.40(15) ?
    C4 C5 H5 . . 120.3 ?
    C6 C5 H5 . . 120.3 ?
    O C13 H13A . . 109.5 ?
    O C13 H13B . . 109.5 ?
    H13A C13 H13B . . 109.5 ?
    O C13 H13C . . 109.5 ?
    H13A C13 H13C . . 109.5 ?
    H13B C13 H13C . . 109.5 ?
loop_
    _geom_torsion_atom_site_label_1
    _geom_torsion_atom_site_label_2
    _geom_torsion_atom_site_label_3
    _geom_torsion_atom_site_label_4
    _geom_torsion_site_symmetry_1
    _geom_torsion_site_symmetry_2
    _geom_torsion_site_symmetry_3
    _geom_torsion_site_symmetry_4
    _geom_torsion
    _geom_torsion_publ_flag
    C7 N2 N3 C1 . . . . 175.50(10) ?
    C13 O C8 C9 . . . . -4.1(2) ?
    C13 O C8 C7 . . . . 177.23(14) ?
    N2 N3 C1 C2 . . . . 169.37(13) ?
    N2 N3 C1 C6 . . . . -13.7(2) ?
    N3 N2 C7 C12 . . . . -8.56(19) ?
    N3 N2 C7 C8 . . . . 173.14(11) ?
    O C8 C7 N2 . . . . -2.78(18) ?
    C9 C8 C7 N2 . . . . 178.49(12) ?
    O C8 C7 C12 . . . . 178.82(12) ?
    C9 C8 C7 C12 . . . . 0.1(2) ?
    O C8 C9 C10 . . . . -178.02(13) ?
    C7 C8 C9 C10 . . . . 0.6(2) ?
    C8 C9 C10 N1 . . . . 179.64(15) ?
    C8 C9 C10 C11 . . . . -0.5(2) ?
    C12 C11 C10 N1 . . . . 179.51(15) ?
    C12 C11 C10 C9 . . . . -0.4(2) ?
    C10 C11 C12 C7 . . . . 1.1(2) ?
    N2 C7 C12 C11 . . . . -179.24(12) ?
    C8 C7 C12 C11 . . . . -1.0(2) ?
    C2 C1 C6 C5 . . . . -1.9(2) ?
    N3 C1 C6 C5 . . . . -178.75(14) ?
    C6 C1 C2 C3 . . . . 2.1(2) ?
    N3 C1 C2 C3 . . . . 179.20(15) ?
    C1 C2 C3 C4 . . . . -0.3(3) ?
    C2 C3 C4 C5 . . . . -1.7(3) ?
    C2 C3 C4 Cl . . . . 179.22(14) ?
    C3 C4 C5 C6 . . . . 2.0(3) ?
    Cl C4 C5 C6 . . . . -178.99(14) ?
    C1 C6 C5 C4 . . . . -0.1(3) ?
loop_
    _geom_hbond_atom_site_label_D
    _geom_hbond_atom_site_label_H
    _geom_hbond_atom_site_label_A
    _geom_hbond_site_symmetry_A
    _geom_hbond_distance_DH
    _geom_hbond_distance_HA
    _geom_hbond_distance_DA
    _geom_hbond_angle_DHA
    _geom_hbond_publ_flag
    N1 H1A O 6_566 0.85(2) 2.47(2) 3.222(2) 147(2) yes
    C12 H12 N3 2_656 0.93 2.62 3.379(2) 140 yes
data_global
_journal_date_recd_electronic     2011-05-13
_journal_date_accepted     2011-06-23
_journal_name_full     'Acta Crystallographica, Section E'
_journal_year     2011
_journal_volume     67
_journal_issue      7
_journal_page_first     o1852
_journal_page_last     o1852
_journal_paper_category     QO
_journal_coeditor_code     BH2358
_publ_contact_author_name     'Mohammad Kazem Rofouei'
_publ_contact_author_address
;
Faculty of Chemistry, Tarbiat Moallem University, Tehran, Iran
;
_publ_contact_author_email     rofouei_mk@yahoo.com
_publ_contact_author_fax     ?
_publ_contact_author_phone     ?
_publ_section_title
;
4-[(4-Chlorophenyl)diazenyl]-3-methoxyaniline
;
loop_
    _publ_author_name
    _publ_author_footnote
    _publ_author_address
    "Rofouei, Mohammad Kazem" .
;
Faculty of Chemistry
Tarbiat Moallem University
Tehran
Iran
;
    "Ghalami, Zahra" .
;
Faculty of Chemistry
Tarbiat Moallem University
Tehran
Iran
;
    "Attar Gharamaleki, Jafar" .
;
Faculty of Chemistry
Tarbiat Moallem University
Tehran
Iran
;
    "Bruno, Giuseppe" .
;
Dipartimento di Chimica Inorganica
Universita di Messina
Messina
Italy
;
    "Amiri Rudbari, Hadi" .
;
Dipartimento di Chimica Inorganica
Universita di Messina
Messina
Italy
;
