# Supplementary material for: 4-[(4-Chloro­phen­yl)diazen­yl]-3-meth­oxy­aniline
Source: Acta Crystallogr Sect E Struct Rep Online. 2011 Jun 30;67(Pt 7):o1852. doi: 10.1107/S160053681102472X (PMC3152038; doi:10.1107/S160053681102472X)
Supplement: Supplementary file 2 [file e-67-o1852-Isup2.hkl]

#
# h,k,l, Fc-squared, Fo-squared, sigma(Fo-squared) and status flag
#
data_I
_shelx_title ' G3_C2c in C2/c'
_shelx_refln_list_code          4
_shelx_F_calc_maximum      365.62
_exptl_crystal_F_000      1088.00
_reflns_d_resolution_high  0.7828
 
loop_
 _symmetry_equiv_pos_as_xyz
 'x, y, z'
 '-x, y, -z+1/2'
 'x+1/2, y+1/2, z'
 '-x+1/2, y+1/2, -z+1/2'
 '-x, -y, -z'
 'x, -y, z-1/2'
 '-x+1/2, -y+1/2, -z'
 'x+1/2, -y+1/2, z-1/2'
 
_cell_length_a    15.3980
_cell_length_b    12.1320
_cell_length_c    14.2760
_cell_angle_alpha  90.000
_cell_angle_beta  107.654
_cell_angle_gamma  90.000
 
_shelx_F_squared_multiplier     1.000
 
loop_
 _refln_index_h
 _refln_index_k
 _refln_index_l
 _refln_F_squared_calc
 _refln_F_squared_meas
 _refln_F_squared_sigma
 _refln_observed_status
   2   0   0     1006.26      814.18      4.76 o
   4   0   0     7682.83     7940.67     41.96 o
   6   0   0     5596.76     5518.43     28.82 o
   8   0   0     8611.05     8766.12     47.13 o
  10   0   0      173.91      221.28      2.06 o
  12   0   0      631.80      646.12      6.11 o
  14   0   0       17.34       19.04      1.90 o
  16   0   0       28.74       32.73      2.40 o
  18   0   0       55.08       64.07      3.63 o
   1   1   0     2870.46     2316.76    129.58 o
   3   1   0     9718.65    10582.10     36.95 o
   5   1   0     4920.25     5060.53     18.80 o
   7   1   0       39.58       48.52      0.66 o
   9   1   0       44.25       75.13      0.83 o
  11   1   0      442.00      466.62      2.66 o
  13   1   0      414.35      414.25      3.65 o
  15   1   0       61.12       59.30      1.85 o
  17   1   0       20.86       20.81      2.18 o
   0   2   0     1273.89     1463.67      7.45 o
   2   2   0    66333.07    63889.96   1765.59 o
   4   2   0     4215.53     4853.86     16.87 o
   6   2   0      603.58      573.21      2.36 o
   8   2   0      762.66      814.39      3.33 o
  10   2   0       33.32       34.83      0.67 o
  12   2   0        4.48        4.03      0.78 o
  14   2   0        0.31        1.44      0.97 o
  16   2   0       45.95       45.39      1.87 o
  18   2   0       53.58       49.06      2.57 o
   1   3   0     4526.93     4571.47     14.91 o
   3   3   0    27106.23    26770.61     96.79 o
   5   3   0      423.34      396.43      1.68 o
   7   3   0      157.38      144.92      1.20 o
   9   3   0      777.93      791.65      3.42 o
  11   3   0      623.05      640.89      3.47 o
  13   3   0       28.63       31.20      1.19 o
  15   3   0       24.56       19.70      1.54 o
  17   3   0       26.95       29.48      1.88 o
   0   4   0    38536.38    36462.15    231.20 o
   2   4   0       64.55       72.77      0.58 o
   4   4   0     1748.09     1811.96      6.45 o
   6   4   0     5357.88     5061.22     17.19 o
   8   4   0     3208.91     3038.05     11.21 o
  10   4   0      155.10      145.30      1.30 o
  12   4   0      299.60      296.48      2.92 o
  14   4   0       68.89       57.51      1.65 o
  16   4   0      391.87      422.38      4.99 o
  18   4   0       63.32       62.59      2.86 o
   1   5   0     2590.57     2901.99      9.34 o
   3   5   0     1439.63     1617.99      5.55 o
   5   5   0      114.25      105.51      1.24 o
   7   5   0        9.01        1.15      0.50 o
   9   5   0      271.27      311.17      1.84 o
  11   5   0       76.01       66.50      1.61 o
  13   5   0       42.72       46.44      1.49 o
  15   5   0       43.96       42.77      1.72 o
  17   5   0       21.50       19.13      1.84 o
   0   6   0      283.75      370.93      2.43 o
   2   6   0     6338.21     6919.32     22.36 o
   4   6   0       41.10       53.17      0.77 o
   6   6   0     1722.87     1735.19      6.31 o
   8   6   0     2010.51     2076.15      8.25 o
  10   6   0        2.09        5.88      0.73 o
  12   6   0       12.96        9.95      1.08 o
  14   6   0      321.60      315.31      3.55 o
  16   6   0       29.64       26.33      1.68 o
   1   7   0     6420.77     6989.40     24.01 o
   3   7   0     1519.45     1502.42      5.44 o
   5   7   0       37.13       58.51      0.82 o
   7   7   0       28.32       39.72      0.70 o
   9   7   0     1055.56     1024.82      5.61 o
  11   7   0      917.95      953.55      6.39 o
  13   7   0       43.97       50.56      1.53 o
  15   7   0        0.22        0.13      1.17 o
   0   8   0     2171.15     2587.12     14.24 o
   2   8   0      145.42      135.36      1.04 o
   4   8   0     1403.08     1473.06      5.70 o
   6   8   0        1.86       11.41      0.58 o
   8   8   0      119.83       95.33      1.33 o
  10   8   0      244.62      219.44      2.52 o
  12   8   0       25.08       31.99      1.48 o
  14   8   0      265.96      245.13      3.15 o
  16   8   0       33.09       45.61      2.12 o
   1   9   0       49.93       43.39      0.70 o
   3   9   0      698.71      711.85      3.55 o
   5   9   0       24.21       16.53      0.62 o
   7   9   0      287.00      225.12      1.94 o
   9   9   0        3.22        3.87      0.84 o
  11   9   0       67.50       62.37      1.62 o
  13   9   0       94.65       86.80      2.16 o
  15   9   0        1.64        4.72      1.49 o
   0  10   0       50.66       55.84      1.31 o
   2  10   0      424.85      434.37      2.74 o
   4  10   0       25.35       18.20      0.74 o
   6  10   0      566.56      552.44      3.56 o
   8  10   0        0.51       -0.34      0.76 o
  10  10   0        0.84        1.49      0.90 o
  12  10   0        1.86        0.83      1.11 o
  14  10   0      211.26      219.89      3.47 o
   1  11   0       23.62       33.22      0.83 o
   3  11   0       22.43       24.44      0.91 o
   5  11   0     1115.72     1039.13      6.10 o
   7  11   0        0.34       -0.24      0.79 o
   9  11   0        3.23        4.06      0.97 o
  11  11   0        0.03        0.14      1.08 o
  13  11   0      122.85      141.22      3.13 o
   0  12   0        5.21        5.40      1.09 o
   2  12   0       15.95       15.09      0.97 o
   4  12   0       63.72       64.70      1.54 o
   6  12   0       12.24       11.34      0.95 o
   8  12   0       74.02       71.91      1.70 o
  10  12   0       12.26       19.00      1.71 o
   1  13   0       40.16       29.12      1.18 o
   3  13   0      156.33      150.11      2.13 o
   5  13   0       25.17       22.29      1.51 o
   7  13   0       15.39       11.64      1.23 o
   9  13   0       44.44       40.44      1.68 o
   0  14   0       98.78       85.65      3.08 o
   2  14   0        0.11       -1.99      0.99 o
   4  14   0        0.25       -0.26      1.34 o
   6  14   0        4.95        4.23      1.26 o
   8  14   0       26.51       27.24      1.66 o
   1  15   0       62.24       57.66      2.12 o
   3  15   0        6.35       12.16      1.31 o
 -19   1   1        0.02       -2.10      1.71 o
 -17   1   1       51.03       49.49      1.99 o
 -15   1   1        3.57        3.88      1.01 o
 -13   1   1       14.30       13.15      0.89 o
 -11   1   1       28.71       17.05      0.66 o
  -9   1   1     1305.11     1408.26      5.92 o
  -7   1   1      475.46      549.98      2.43 o
  -5   1   1       26.54        7.88      0.29 o
  -3   1   1      891.07      803.16      3.06 o
  -1   1   1     2801.45     2508.90     53.18 o
   1   1   1      498.05      418.24      1.77 o
   3   1   1     2523.57     2484.85      9.19 o
   5   1   1     1159.28     1116.36      4.58 o
   7   1   1      715.34      598.81      2.67 o
   9   1   1       48.00       46.33      0.69 o
  11   1   1      244.33      221.55      1.82 o
  13   1   1      459.59      462.72      4.05 o
  15   1   1       13.73        6.37      1.42 o
  17   1   1        2.09        4.24      1.67 o
 -18   2   1        2.52        4.16      1.77 o
 -16   2   1      122.76      126.20      3.60 o
 -14   2   1       20.02       18.21      1.09 o
 -12   2   1      651.95      654.58      3.70 o
 -10   2   1        0.37        0.93      0.44 o
  -8   2   1      378.45      347.92      1.76 o
  -6   2   1     3620.78     3676.95     13.18 o
  -4   2   1   133677.28   126548.55   2838.48 o
  -2   2   1     5055.93     5121.91     19.03 o
   0   2   1    11268.05    11134.13     39.02 o
   2   2   1    39086.20    39924.68    227.71 o
   4   2   1    22078.16    21730.63     76.61 o
   6   2   1      464.78      496.78      2.18 o
   8   2   1     1253.48     1153.91      4.54 o
  10   2   1       21.88       21.07      0.60 o
  12   2   1      197.04      215.70      2.33 o
  14   2   1       39.09       37.58      1.54 o
  16   2   1      329.61      364.82      6.25 o
  18   2   1      131.95      134.84      3.79 o
 -17   3   1        5.86        9.83      1.46 o
 -15   3   1      131.21      119.23      2.18 o
 -13   3   1       55.59       62.14      1.40 o
 -11   3   1       55.50       59.83      0.97 o
  -9   3   1     2211.60     2217.66      8.57 o
  -7   3   1    12453.93    14015.15     51.26 o
  -5   3   1     3806.70     3901.48     13.22 o
  -3   3   1     3863.93     3845.22     13.24 o
  -1   3   1      846.94      761.17      2.78 o
   1   3   1     2064.35     1904.23      6.39 o
   3   3   1     4250.62     4460.23     14.58 o
   5   3   1       69.04       53.31      0.58 o
   7   3   1      284.98      337.68      1.75 o
   9   3   1      896.32      902.92      3.81 o
  11   3   1       32.33       30.07      0.92 o
  13   3   1       17.17       17.82      1.26 o
  15   3   1        4.39        4.28      1.40 o
  17   3   1       37.21       34.76      2.32 o
 -18   4   1       51.13       53.99      2.84 o
 -16   4   1        0.02        2.07      1.15 o
 -14   4   1       19.52       15.95      1.12 o
 -12   4   1       57.92       55.30      1.13 o
 -10   4   1      174.74      160.49      1.33 o
  -8   4   1     2005.94     2202.18      8.32 o
  -6   4   1    11947.16    13119.79     44.06 o
  -4   4   1     3584.11     3948.76     13.32 o
  -2   4   1     9083.93     9550.08     31.01 o
   0   4   1      133.32      119.68      0.67 o
   2   4   1        9.22       12.64      0.31 o
   4   4   1     7168.43     7976.54     25.19 o
   6   4   1      657.75      659.23      2.55 o
   8   4   1       43.77       40.11      0.65 o
  10   4   1      109.04       98.70      1.15 o
  12   4   1        8.16       10.18      0.94 o
  14   4   1      314.12      315.52      4.11 o
  16   4   1      281.44      290.35      4.45 o
 -17   5   1       17.93       16.80      1.64 o
 -15   5   1        1.97        1.59      1.13 o
 -13   5   1       37.53       51.93      1.39 o
 -11   5   1      142.81      145.47      1.67 o
  -9   5   1      189.24      206.76      1.40 o
  -7   5   1     5878.81     6156.19     20.35 o
  -5   5   1    10587.57    11402.83     37.82 o
  -3   5   1     1081.76     1165.70      4.13 o
  -1   5   1     2447.38     2313.29      7.83 o
   1   5   1     1494.31     1543.80      5.32 o
   3   5   1      392.14      411.79      1.66 o
   5   5   1     1895.07     1869.63      6.38 o
   7   5   1     6258.70     6606.76     22.38 o
   9   5   1      240.01      228.06      1.63 o
  11   5   1        8.25        7.45      0.87 o
  13   5   1      269.82      286.56      3.23 o
  15   5   1       33.71       33.92      1.91 o
  17   5   1        6.31        7.41      1.82 o
 -16   6   1       40.72       39.22      1.63 o
 -14   6   1       36.30       39.24      1.55 o
 -12   6   1      788.68      786.62      8.64 o
 -10   6   1     1257.22     1139.62      6.14 o
  -8   6   1      575.50      653.53      2.83 o
  -6   6   1      424.40      399.81      1.88 o
  -2   6   1      852.61      964.06      3.51 o
   0   6   1     2940.39     2698.70      8.98 o
   2   6   1        0.15        4.15      0.28 o
   4   6   1      123.44       90.01      0.79 o
   6   6   1     1786.91     1798.03      6.50 o
   8   6   1     1862.97     1900.23      7.87 o
  10   6   1      303.54      280.44      2.60 o
  12   6   1      530.03      543.83      4.75 o
  14   6   1      261.61      249.69      3.54 o
  16   6   1       14.88       10.17      1.54 o
 -17   7   1        0.04       -2.40      1.42 o
 -15   7   1       45.73       28.51      1.55 o
 -13   7   1      385.59      356.90      4.75 o
 -11   7   1       24.01       24.14      1.08 o
  -9   7   1        7.26        6.94      0.72 o
  -7   7   1        3.64        2.28      0.41 o
  -5   7   1       98.57       89.08      0.82 o
  -3   7   1      764.50      748.90      3.05 o
  -1   7   1     2228.34     2304.46      7.99 o
   1   7   1      285.54      282.82      1.36 o
   3   7   1       70.24       45.30      0.80 o
   5   7   1      309.76      290.71      1.66 o
   7   7   1      165.31      169.69      1.37 o
   9   7   1      386.73      391.48      2.95 o
  11   7   1       37.24       29.34      1.26 o
  13   7   1       30.89       34.05      1.48 o
  15   7   1        6.70        5.29      1.50 o
 -16   8   1        7.67        3.83      1.36 o
 -14   8   1        0.06        1.15      1.17 o
 -12   8   1      382.01      318.15      3.16 o
 -10   8   1     1436.45     1321.82      7.42 o
  -8   8   1       36.80       37.50      1.07 o
  -6   8   1       76.74       88.19      1.06 o
  -4   8   1        2.00        2.08      0.42 o
  -2   8   1        3.25        3.62      0.36 o
   0   8   1       95.72       76.97      0.80 o
   2   8   1       52.51       62.22      0.78 o
   4   8   1        5.86        6.53      0.47 o
   6   8   1      598.87      581.13      2.96 o
   8   8   1       60.98       50.56      1.05 o
  10   8   1      376.89      378.14      3.48 o
  12   8   1       15.21        8.46      1.17 o
  14   8   1        1.37        1.48      1.22 o
 -15   9   1      136.97      129.67      3.11 o
 -13   9   1      158.93      128.36      2.17 o
 -11   9   1        7.49        1.73      0.94 o
  -9   9   1      523.59      481.78      3.39 o
  -7   9   1      119.62      134.33      1.45 o
  -5   9   1      729.34      791.61      3.93 o
  -3   9   1      222.43      232.33      1.62 o
  -1   9   1       32.51       24.85      0.58 o
   1   9   1      907.68      991.98      4.53 o
   3   9   1       83.02       92.26      1.06 o
   5   9   1      620.33      588.51      3.25 o
   7   9   1       55.92       67.63      1.19 o
   9   9   1       93.97       93.31      2.05 o
  11   9   1      206.04      240.76      3.50 o
  13   9   1       81.53       77.78      2.53 o
 -14  10   1        5.66        6.85      1.38 o
 -12  10   1       11.26       -0.36      1.19 o
 -10  10   1        2.65        2.57      0.82 o
  -8  10   1      298.59      288.67      2.45 o
  -6  10   1        6.23        5.47      0.64 o
  -4  10   1       57.88       69.37      1.19 o
  -2  10   1       54.61       49.47      0.88 o
   0  10   1      195.52      178.37      1.44 o
   2  10   1      280.40      305.91      2.14 o
   4  10   1       20.98       30.36      0.80 o
   6  10   1       37.93       21.60      0.96 o
   8  10   1      129.90      159.15      2.00 o
  10  10   1       33.63       31.01      1.34 o
  12  10   1        0.02       -0.35      1.21 o
 -13  11   1       31.97       28.89      1.76 o
 -11  11   1        5.87        4.15      1.22 o
  -9  11   1       12.42        9.21      1.07 o
  -7  11   1      148.50      126.61      1.69 o
  -5  11   1       25.55       16.42      0.82 o
  -3  11   1       71.43       58.54      1.19 o
  -1  11   1      125.55      114.15      1.34 o
   1  11   1       28.40       20.12      0.79 o
   3  11   1       55.08       50.63      1.17 o
   5  11   1       31.53       28.86      1.03 o
   7  11   1       91.67       91.86      1.82 o
   9  11   1        6.68        6.51      1.05 o
  11  11   1        0.70        1.06      1.50 o
 -12  12   1        5.09       10.78      1.42 o
 -10  12   1       47.81       58.59      2.17 o
  -8  12   1       20.42       18.20      1.18 o
  -6  12   1       40.07       41.80      1.33 o
  -4  12   1       50.59       33.49      1.03 o
  -2  12   1        6.86        8.18      0.77 o
   0  12   1      120.29      105.37      1.99 o
   2  12   1       10.20        4.93      0.88 o
   4  12   1      114.00      131.85      1.98 o
   6  12   1      173.12      186.22      2.40 o
   8  12   1       65.76       85.54      1.94 o
  10  12   1       11.72        9.09      1.25 o
  -9  13   1       84.12       97.93      3.94 o
  -7  13   1        0.59        3.03      1.21 o
  -5  13   1       84.48       75.01      1.71 o
  -3  13   1       62.40       59.08      1.59 o
  -1  13   1       46.01       52.04      1.31 o
   1  13   1      145.63      149.12      1.98 o
   3  13   1        1.55       -1.94      0.97 o
   5  13   1        0.61       -2.04      1.02 o
   7  13   1       52.84       51.13      1.54 o
   9  13   1       42.57       45.22      1.93 o
  -8  14   1        4.94        5.59      1.37 o
  -6  14   1        0.32        0.05      1.17 o
  -4  14   1        6.60        5.21      1.16 o
  -2  14   1        4.03        2.90      1.16 o
   0  14   1        8.37        7.52      1.03 o
   2  14   1        6.27        4.54      1.12 o
   4  14   1        1.57       -0.71      1.13 o
   6  14   1        0.00        1.92      1.30 o
  -3  15   1       18.22       15.83      1.36 o
  -1  15   1        7.41        5.21      1.10 o
   1  15   1        4.23        3.87      1.33 o
   3  15   1        0.00        0.40      1.89 o
 -18   0   2        0.05        3.29      2.58 o
 -16   0   2       79.15       86.62      3.37 o
 -14   0   2      199.53      224.99      3.24 o
 -12   0   2     1034.44     1081.03      7.13 o
 -10   0   2      430.68      436.50      3.18 o
  -8   0   2     2689.99     2455.16     12.90 o
  -6   0   2     8831.33     9181.02     46.47 o
   0   0   2     7416.46     7250.33     39.36 o
   2   0   2     3622.77     3367.58     18.99 o
   4   0   2     1962.02     1908.11     10.62 o
   6   0   2      138.50      141.66      1.51 o
   8   0   2      805.87      746.14      4.80 o
  10   0   2       23.33       18.95      0.89 o
  12   0   2     1362.44     1382.12     13.32 o
  14   0   2       32.79       29.00      3.99 o
  16   0   2       18.40       18.37      2.57 o
 -19   1   2        2.27        1.05      1.71 o
 -17   1   2        9.56       10.78      1.39 o
 -15   1   2       15.41       15.05      1.08 o
 -13   1   2      352.37      353.11      2.69 o
 -11   1   2     1932.29     2137.01      9.00 o
  -9   1   2        0.47        0.03      0.43 o
  -7   1   2      572.88      522.66      2.24 o
  -5   1   2      615.25      717.20      2.84 o
  -3   1   2       90.63      116.56      0.68 o
  -1   1   2      554.48      588.67      2.85 o
   1   1   2      159.60      180.10      0.82 o
   3   1   2      170.23      212.40      1.41 o
   5   1   2     3738.60     3653.37     14.17 o
   7   1   2     1774.53     1694.78      7.05 o
   9   1   2      347.02      366.04      2.15 o
  11   1   2       12.66       11.15      0.78 o
  13   1   2      211.00      195.72      2.70 o
  15   1   2       88.21       80.22      2.59 o
  17   1   2       86.21       94.16      2.93 o
 -18   2   2        0.15       -1.99      1.33 o
 -16   2   2       13.43       15.77      1.24 o
 -14   2   2        9.71        9.41      0.94 o
 -12   2   2      149.16      168.81      1.56 o
 -10   2   2        8.94       18.32      0.52 o
  -8   2   2     3756.42     3999.33     15.09 o
  -6   2   2     4188.23     4154.72     14.51 o
  -4   2   2     6760.01     6533.02     22.53 o
  -2   2   2     9421.66     9476.10     38.80 o
   0   2   2     7244.13     7950.75     26.18 o
   2   2   2      749.78      739.28      2.65 o
   4   2   2      217.08      183.04      1.08 o
   6   2   2       13.05       15.07      0.44 o
   8   2   2      122.36      111.58      1.02 o
  10   2   2      451.03      445.06      2.47 o
  12   2   2        3.58        1.60      0.99 o
  14   2   2        2.22        3.41      1.43 o
  16   2   2       74.64       77.17      2.75 o
 -17   3   2       62.10       53.52      1.89 o
 -15   3   2      100.95       96.89      2.09 o
 -13   3   2       56.22       60.06      1.31 o
 -11   3   2        3.03        3.79      0.48 o
  -9   3   2     1920.80     2005.90      7.46 o
  -7   3   2     3238.28     3255.75     11.51 o
  -5   3   2       83.40       56.90      0.54 o
  -3   3   2     3717.16     3761.03     13.00 o
  -1   3   2    10725.23    10361.14     39.25 o
   1   3   2       68.72       79.73      0.51 o
   3   3   2     3962.57     4048.48     13.27 o
   5   3   2      172.56      131.54      0.91 o
   7   3   2       76.55       66.03      0.75 o
   9   3   2      930.93      903.97      3.96 o
  11   3   2      531.18      538.73      3.89 o
  13   3   2      229.43      238.07      3.32 o
  15   3   2        0.05       -0.03      1.65 o
  17   3   2        2.03       -0.07      1.78 o
 -18   4   2        9.52       11.28      1.55 o
 -16   4   2      193.00      198.89      2.84 o
 -14   4   2       91.63       90.57      1.78 o
 -12   4   2      126.39      159.86      1.81 o
 -10   4   2     1226.88     1138.78      4.74 o
  -8   4   2     2521.60     2305.49      8.44 o
  -6   4   2      319.33      379.97      1.68 o
  -4   4   2    10910.27    10661.96     38.06 o
  -2   4   2      204.82      211.00      1.07 o
   0   4   2     1688.07     1656.60      5.64 o
   2   4   2     1134.98     1212.05      4.27 o
   4   4   2     8103.85     7909.30     25.80 o
   6   4   2      455.67      461.32      2.11 o
   8   4   2      537.63      530.54      2.60 o
  10   4   2        3.99        1.13      0.66 o
  12   4   2      515.27      523.98      4.95 o
  14   4   2      448.38      449.44      6.88 o
  16   4   2       31.08       24.68      2.23 o
 -17   5   2       82.84       71.82      2.06 o
 -15   5   2        0.03       -1.90      0.95 o
 -13   5   2      106.16       94.34      1.89 o
 -11   5   2      333.03      316.96      3.16 o
  -9   5   2      346.50      369.64      2.20 o
  -7   5   2      111.60      113.07      1.24 o
  -5   5   2     5551.89     6261.49     21.21 o
  -3   5   2      155.33      133.42      0.84 o
  -1   5   2      147.69      167.66      0.91 o
   1   5   2       72.42       60.43      0.57 o
   3   5   2        0.55        0.06      0.24 o
   5   5   2       58.52       71.15      0.74 o
   7   5   2      222.43      221.84      1.36 o
   9   5   2      971.12     1000.39      5.04 o
  11   5   2      118.64      112.72      2.04 o
  13   5   2       44.96       41.76      1.84 o
  15   5   2        2.60       -0.29      1.50 o
 -16   6   2       12.85       10.43      1.25 o
 -14   6   2      295.04      263.44      3.22 o
 -12   6   2      118.77      113.10      1.75 o
 -10   6   2      172.97      183.39      1.71 o
  -8   6   2      580.15      622.98      2.72 o
  -6   6   2       68.07       78.95      0.78 o
  -4   6   2     1121.73     1156.70      4.24 o
  -2   6   2      293.99      286.04      1.31 o
   0   6   2      465.42      613.65      2.32 o
   2   6   2      635.82      677.77      2.65 o
   4   6   2      597.17      585.06      2.53 o
   6   6   2       89.01       87.53      0.89 o
   8   6   2       75.21       67.82      1.03 o
  10   6   2      936.41      930.10      6.41 o
  12   6   2      845.72      837.48      6.53 o
  14   6   2       50.70       52.05      2.12 o
  16   6   2        1.49       -1.05      1.87 o
 -17   7   2       32.29       30.72      2.01 o
 -15   7   2        5.23        9.64      1.13 o
 -13   7   2      171.53      171.45      3.42 o
 -11   7   2      378.37      407.73      3.03 o
  -9   7   2      228.33      243.69      2.34 o
  -7   7   2       34.17       39.94      0.63 o
  -5   7   2     1188.49     1214.26      4.63 o
  -3   7   2     4047.48     4577.01     15.66 o
  -1   7   2      289.53      261.02      1.36 o
   1   7   2      430.61      354.34      1.65 o
   3   7   2     1132.12     1217.23      4.73 o
   5   7   2        3.45        3.64      0.43 o
   7   7   2      949.61     1010.14      4.52 o
   9   7   2      618.10      638.30      4.71 o
  11   7   2       33.44       38.19      1.50 o
  13   7   2        1.07       -0.98      1.22 o
  15   7   2       65.65       69.46      2.39 o
 -16   8   2        1.20        2.48      2.40 o
 -14   8   2      133.21      129.19      3.14 o
 -12   8   2      225.01      234.39      2.43 o
 -10   8   2       40.63       33.58      1.08 o
  -8   8   2      122.81      122.35      1.40 o
  -6   8   2      420.74      456.24      3.36 o
  -4   8   2       16.43        5.57      0.39 o
  -2   8   2      640.77      726.25      3.06 o
   0   8   2       16.39       19.02      0.46 o
   2   8   2       94.62       88.48      0.89 o
   4   8   2     1034.42     1021.83      4.41 o
   6   8   2       79.93       61.39      0.93 o
   8   8   2      448.80      474.59      3.54 o
  10   8   2      991.73      917.80      6.62 o
  12   8   2        3.17       -0.25      1.04 o
  14   8   2       63.41       62.89      2.24 o
 -15   9   2        0.46       -2.65      1.33 o
 -13   9   2        8.74        9.11      1.41 o
 -11   9   2      301.24      228.10      2.71 o
  -9   9   2       98.30      103.82      1.42 o
  -7   9   2      229.14      199.87      1.84 o
  -5   9   2      191.17      187.42      1.60 o
  -3   9   2       62.64       48.57      0.80 o
  -1   9   2      111.91      125.99      1.07 o
   1   9   2      565.13      523.73      2.71 o
   3   9   2      245.63      274.89      1.81 o
   5   9   2        3.10        4.81      0.63 o
   7   9   2        2.83        1.75      0.74 o
   9   9   2        0.47        0.04      0.94 o
  11   9   2       34.28       31.89      1.43 o
  13   9   2       64.69       69.70      2.16 o
 -14  10   2       23.23       24.41      1.52 o
 -12  10   2       19.33       21.56      1.32 o
 -10  10   2       29.93       34.43      1.19 o
  -8  10   2       19.50        8.75      0.77 o
  -6  10   2      185.75      162.53      1.73 o
  -4  10   2       19.01       18.65      0.68 o
  -2  10   2        3.13        2.91      0.53 o
   0  10   2       61.39       85.18      1.19 o
   2  10   2     1182.10     1218.67      5.89 o
   4  10   2       92.16      103.19      1.34 o
   6  10   2        2.56       -1.35      0.76 o
   8  10   2        9.43        7.75      0.97 o
  10  10   2       95.65      100.48      2.59 o
  12  10   2      136.89      174.83      4.11 o
 -13  11   2        5.21       13.08      1.38 o
 -11  11   2        0.66        0.95      1.09 o
  -9  11   2      491.43      408.55      4.09 o
  -7  11   2       88.57       86.09      1.65 o
  -5  11   2        5.26        8.33      0.81 o
  -3  11   2       35.78       51.12      1.03 o
  -1  11   2       51.49       58.29      1.11 o
   1  11   2      200.92      189.25      1.77 o
   3  11   2      112.21       99.19      1.52 o
   5  11   2       13.89       19.11      1.06 o
   7  11   2       68.58       93.64      1.83 o
   9  11   2        0.21        0.99      1.02 o
  11  11   2        6.90        7.58      1.47 o
 -12  12   2       10.10       13.13      1.40 o
 -10  12   2        0.29       -0.99      1.20 o
  -8  12   2        4.08        0.60      0.88 o
  -6  12   2       60.30       44.90      1.21 o
  -4  12   2       37.85       31.95      1.11 o
  -2  12   2        9.35        9.35      0.85 o
   0  12   2       41.69       42.64      1.10 o
   2  12   2       19.63       16.10      1.01 o
   4  12   2        5.30        5.27      0.95 o
   6  12   2       99.43      120.49      2.72 o
   8  12   2      112.67      134.75      2.87 o
  10  12   2      196.71      228.92      3.14 o
  -9  13   2       16.47       13.19      1.37 o
  -7  13   2       14.67        8.98      0.98 o
  -5  13   2      136.44      114.60      2.19 o
  -3  13   2        1.20        2.42      0.87 o
  -1  13   2       88.86       97.46      2.14 o
   1  13   2        9.57       12.34      1.08 o
   3  13   2       50.83       47.76      1.89 o
   5  13   2       76.41       77.74      2.19 o
   7  13   2       26.81       27.53      1.37 o
   9  13   2        0.38       -0.17      1.23 o
  -8  14   2        0.01       -1.42      1.08 o
  -6  14   2        6.55        5.14      1.05 o
  -4  14   2       31.79       23.83      1.25 o
  -2  14   2       20.55       16.89      1.30 o
   0  14   2        0.22        0.06      1.02 o
   2  14   2       11.90       11.03      1.21 o
   4  14   2       28.71       38.47      1.75 o
   6  14   2       52.38       48.95      1.67 o
  -3  15   2       92.16       87.75      2.38 o
  -1  15   2        0.23       -0.99      1.08 o
   1  15   2        2.80       -0.69      1.22 o
   3  15   2        1.33        0.33      1.35 o
 -19   1   3        3.86        2.15      1.42 o
 -17   1   3        1.81        2.66      1.06 o
 -15   1   3      151.01      156.51      2.00 o
 -13   1   3      408.42      422.47      2.84 o
 -11   1   3      325.15      312.87      1.93 o
  -9   1   3      150.40      136.33      1.08 o
  -7   1   3      224.11      186.39      1.10 o
  -5   1   3     5448.07     5220.13     18.13 o
  -3   1   3      141.87      135.27      0.85 o
  -1   1   3      516.88      574.52      2.56 o
   1   1   3    12094.41    11790.58     43.35 o
   3   1   3     6845.44     6571.29     24.52 o
   5   1   3        1.58        1.75      0.33 o
   7   1   3     1865.75     1840.47      7.31 o
   9   1   3     2651.84     2723.67     10.79 o
  11   1   3      404.40      388.78      3.69 o
  13   1   3      193.49      197.18      4.07 o
  15   1   3       65.93       70.34      2.40 o
  17   1   3        6.20       10.89      1.92 o
 -18   2   3        1.57        0.16      1.31 o
 -16   2   3       48.01       52.81      1.74 o
 -14   2   3        7.19        5.35      0.82 o
 -12   2   3       15.76       11.33      0.64 o
 -10   2   3     2072.37     2040.59      8.05 o
  -8   2   3    16454.58    16547.24     56.56 o
  -6   2   3     1813.14     1786.22      6.26 o
  -4   2   3      560.34      511.58      2.13 o
  -2   2   3      313.32      426.44      2.47 o
   0   2   3     7584.28     7592.98     26.77 o
   2   2   3     1325.28     1381.51      5.15 o
   4   2   3     2118.42     1882.35      6.81 o
   6   2   3       27.66       17.79      0.43 o
   8   2   3     1521.02     1501.14      6.03 o
  10   2   3        1.27        0.55      0.58 o
  12   2   3      385.70      400.11      3.93 o
  14   2   3      167.62      162.75      3.41 o
  16   2   3       45.37       33.31      2.16 o
 -19   3   3        8.05        6.78      1.55 o
 -17   3   3       31.20       26.57      1.52 o
 -15   3   3       35.29       36.36      1.25 o
 -13   3   3       16.89       17.24      0.83 o
 -11   3   3      458.07      517.21      2.77 o
  -9   3   3      888.59      902.78      3.63 o
  -7   3   3      704.20      612.43      2.51 o
  -5   3   3     1650.65     1450.70      5.33 o
  -3   3   3      451.58      375.41      2.01 o
  -1   3   3      502.57      489.98      2.31 o
   1   3   3     3306.06     3560.20     12.82 o
   3   3   3     8250.98     7991.76     28.56 o
   5   3   3     1768.31     1889.71      7.18 o
   7   3   3       81.11      104.81      0.93 o
   9   3   3      293.85      259.24      1.77 o
  11   3   3      170.91      169.84      2.19 o
  13   3   3     1060.54      990.44     10.00 o
  15   3   3       10.28       14.32      1.70 o
  17   3   3       10.91       10.93      2.05 o
 -18   4   3       23.63       25.82      1.60 o
 -16   4   3        4.09        2.33      1.14 o
 -14   4   3       32.63       24.16      1.04 o
 -12   4   3     1124.24     1137.92      6.06 o
 -10   4   3     1430.39     1443.57      5.96 o
  -8   4   3     2817.00     2801.43     10.13 o
  -6   4   3      313.51      287.55      1.42 o
  -4   4   3      871.03      999.49      4.10 o
  -2   4   3      423.30      396.42      2.08 o
   0   4   3      115.10       86.51      0.58 o
   2   4   3      840.97      881.04      3.37 o
   4   4   3        1.70        6.07      0.33 o
   6   4   3     2851.88     2910.50     10.91 o
   8   4   3      364.88      315.25      2.03 o
  10   4   3        0.02       -1.51      0.76 o
  12   4   3     1463.60     1515.49     11.28 o
  14   4   3      255.36      254.00      4.21 o
  16   4   3        0.16       -1.82      1.63 o
 -17   5   3       39.29       44.59      1.65 o
 -15   5   3        5.93        9.98      1.10 o
 -13   5   3        1.81        4.26      0.75 o
 -11   5   3      451.05      468.98      3.04 o
  -9   5   3     1332.25     1365.83      5.39 o
  -7   5   3      582.83      640.25      2.64 o
  -5   5   3      285.64      218.24      1.16 o
  -3   5   3      586.45      618.25      2.61 o
  -1   5   3      825.10      784.08      3.03 o
   1   5   3       63.61       53.11      0.59 o
   3   5   3     1775.73     1869.54      6.60 o
   5   5   3     2404.82     2356.73      8.45 o
   7   5   3      767.56      752.71      3.43 o
   9   5   3      323.28      342.78      2.73 o
  11   5   3      294.24      305.50      3.22 o
  13   5   3        3.75       -0.60      1.73 o
  15   5   3        0.27        0.63      1.87 o
 -16   6   3       78.34       97.74      2.21 o
 -14   6   3      237.17      210.32      2.40 o
 -12   6   3      496.98      483.97      3.43 o
 -10   6   3       66.00       76.59      1.16 o
  -8   6   3      119.47       77.12      0.89 o
  -6   6   3       43.74       30.42      0.50 o
  -4   6   3       96.81       79.71      0.72 o
  -2   6   3        1.49        6.25      0.32 o
   0   6   3     1738.29     1659.05      5.76 o
   2   6   3       44.50       31.84      0.45 o
   4   6   3     2678.58     2770.29      9.74 o
   6   6   3       24.75       22.82      0.59 o
   8   6   3       71.98       70.77      1.32 o
  10   6   3     2425.68     2422.07     16.06 o
  12   6   3       16.13       10.81      1.29 o
  14   6   3        3.78        2.62      1.71 o
  16   6   3        2.91        0.17      1.95 o
 -17   7   3        8.26        7.73      1.43 o
 -15   7   3      164.79      141.56      2.51 o
 -13   7   3        0.11        2.89      1.13 o
 -11   7   3        0.73        0.46      0.67 o
  -9   7   3      417.74      398.15      3.59 o
  -7   7   3       14.65       16.84      0.43 o
  -5   7   3      543.99      542.37      2.80 o
  -3   7   3       99.78       97.97      0.79 o
  -1   7   3      461.86      455.00      2.03 o
   1   7   3       43.20       47.73      0.60 o
   3   7   3       41.01       37.81      0.71 o
   5   7   3     1479.32     1359.92      5.43 o
   7   7   3      265.95      271.53      2.02 o
   9   7   3      218.86      201.24      2.42 o
  11   7   3        1.44        1.10      1.07 o
  13   7   3       62.45       61.62      2.22 o
  15   7   3        0.68       -0.21      1.87 o
 -16   8   3       14.00        7.66      1.35 o
 -14   8   3       44.34       46.42      1.86 o
 -12   8   3       12.95        9.97      0.88 o
 -10   8   3       36.36       22.76      0.85 o
  -8   8   3      246.96      232.17      1.77 o
  -6   8   3       17.84       16.67      0.47 o
  -4   8   3       92.81       80.15      0.87 o
  -2   8   3      244.21      240.63      1.55 o
   0   8   3       86.76       88.03      0.89 o
   2   8   3      236.15      229.39      1.42 o
   4   8   3        2.60        4.50      0.52 o
   6   8   3      561.62      582.71      3.34 o
   8   8   3     1111.30     1147.99      7.09 o
  10   8   3        4.29        1.50      0.97 o
  12   8   3       51.85       57.17      1.99 o
  14   8   3        2.01        3.49      1.71 o
 -15   9   3       12.90       10.26      1.39 o
 -13   9   3      233.33      212.11      3.08 o
 -11   9   3       13.59       20.93      1.02 o
  -9   9   3      126.85      133.72      1.66 o
  -7   9   3       90.28      111.18      1.48 o
  -5   9   3        3.64        3.37      0.58 o
  -3   9   3      328.58      363.48      1.99 o
  -1   9   3      111.25      111.81      1.15 o
   1   9   3       76.21       81.85      1.06 o
   3   9   3      540.72      594.59      3.27 o
   5   9   3       49.20       44.70      1.06 o
   7   9   3        1.61        4.62      0.83 o
   9   9   3       37.37       35.73      1.33 o
  11   9   3       72.28       93.92      3.28 o
  13   9   3        3.23       -0.40      1.44 o
 -14  10   3       20.77       20.34      1.39 o
 -12  10   3       39.16       46.79      1.35 o
 -10  10   3      115.56      106.36      1.59 o
  -8  10   3       20.49       14.94      0.78 o
  -6  10   3       24.64       19.36      0.72 o
  -4  10   3       41.42       41.27      0.95 o
  -2  10   3       23.99       24.15      0.68 o
   0  10   3      152.46      166.81      1.78 o
   2  10   3        0.72        2.64      0.64 o
   4  10   3     1526.65     1619.52      8.52 o
   6  10   3      567.37      569.06      4.03 o
   8  10   3       15.58       15.74      1.09 o
  10  10   3      197.88      208.00      3.12 o
  12  10   3        1.35        0.86      1.44 o
 -13  11   3       16.39       13.85      1.27 o
 -11  11   3       29.50       22.17      1.14 o
  -9  11   3       64.03       55.65      1.52 o
  -7  11   3       21.33       16.88      0.77 o
  -5  11   3        6.04        5.66      0.69 o
  -3  11   3      275.82      262.43      2.90 o
  -1  11   3      274.65      264.20      2.19 o
   1  11   3       10.09       12.02      0.78 o
   3  11   3       64.62       65.38      1.37 o
   5  11   3        0.85        1.56      0.89 o
   7  11   3        6.53       10.59      1.08 o
   9  11   3       62.30       65.37      1.73 o
  11  11   3        0.30        0.17      1.31 o
 -12  12   3       27.95       26.55      1.50 o
 -10  12   3        0.56       -1.07      0.83 o
  -8  12   3       43.05       29.75      1.17 o
  -6  12   3        7.98        5.99      0.73 o
  -4  12   3        7.56        2.73      0.71 o
  -2  12   3        5.73        5.93      0.74 o
   0  12   3      197.02      231.58      2.65 o
   2  12   3      480.46      482.02      3.91 o
   4  12   3      155.55      180.15      2.30 o
   6  12   3        6.78        6.87      1.11 o
   8  12   3       91.00      123.42      2.26 o
  10  12   3       66.58       62.96      3.08 o
  -9  13   3        1.26        0.44      1.05 o
  -7  13   3       50.95       40.72      1.27 o
  -5  13   3       92.83      107.73      1.72 o
  -3  13   3       12.36        9.14      0.97 o
  -1  13   3      137.88      126.30      1.90 o
   1  13   3        1.05        2.16      1.01 o
   3  13   3        6.26        3.07      1.28 o
   5  13   3       21.60       22.22      1.89 o
   7  13   3        0.72       -0.32      1.07 o
  -8  14   3        3.02        0.29      1.13 o
  -6  14   3        7.87        7.83      1.11 o
  -4  14   3       42.13       47.42      1.66 o
  -2  14   3       39.38       41.55      1.93 o
   0  14   3       36.35       31.75      1.59 o
   2  14   3       12.12       10.16      1.38 o
   4  14   3       10.75       16.38      1.60 o
   6  14   3        1.75        2.53      1.55 o
  -3  15   3       89.41       92.15      2.35 o
  -1  15   3        0.01       -0.46      1.04 o
   1  15   3        7.31        7.36      1.44 o
 -18   0   4       51.34       51.11      2.56 o
 -16   0   4        4.46        6.37      1.56 o
 -14   0   4      369.02      366.71      4.14 o
 -12   0   4       96.82       89.12      1.56 o
 -10   0   4      162.79      189.69      1.97 o
  -8   0   4     5576.91     5875.38     34.36 o
  -6   0   4      592.98      623.81      3.70 o
  -4   0   4      469.62      433.43      2.45 o
  -2   0   4     2540.71     2539.22     13.96 o
   0   0   4      522.08      507.70      2.79 o
   2   0   4      433.58      577.69      3.33 o
   4   0   4     6018.11     6121.48     34.37 o
   6   0   4     3620.11     3709.10     20.43 o
   8   0   4     1519.21     1373.66      8.07 o
  10   0   4      746.40      739.99      7.24 o
  12   0   4      337.19      351.90      5.60 o
  14   0   4      202.99      219.29      5.14 o
  16   0   4       87.52       73.09      7.41 o
 -19   1   4        3.03        2.26      1.48 o
 -17   1   4       44.92       49.05      1.61 o
 -15   1   4       26.81       26.00      1.06 o
 -13   1   4      314.46      321.62      2.35 o
 -11   1   4      260.33      256.23      1.62 o
  -9   1   4      947.94      918.82      3.86 o
  -7   1   4      378.75      370.66      1.68 o
  -5   1   4     2137.07     2056.35      7.84 o
  -3   1   4     2905.78     3042.40     14.39 o
  -1   1   4    22706.49    22300.29     92.91 o
   1   1   4        7.99       13.55      0.25 o
   3   1   4      529.69      498.01      2.17 o
   5   1   4     5116.90     5346.15     20.14 o
   7   1   4      234.65      292.74      1.81 o
   9   1   4     2016.36     1955.01      8.01 o
  11   1   4        0.41       -0.17      0.93 o
  13   1   4       43.17       46.93      2.48 o
  15   1   4      237.63      240.36      5.64 o
 -18   2   4        1.35       -2.17      1.09 o
 -16   2   4       17.10       17.34      1.14 o
 -14   2   4        0.06       -1.27      0.68 o
 -12   2   4        1.86        4.04      0.55 o
 -10   2   4      553.99      549.79      2.54 o
  -8   2   4     1021.52      945.24      3.85 o
  -6   2   4     1658.29     1714.33      6.47 o
  -4   2   4     3368.24     3261.20     14.82 o
  -2   2   4       37.70       26.08      0.50 o
   0   2   4     1650.66     1672.52      6.32 o
   2   2   4     2281.14     2477.61      8.88 o
   4   2   4     1971.91     2217.10      8.18 o
   6   2   4       32.79       44.80      0.73 o
   8   2   4     1566.59     1640.54      6.54 o
  10   2   4       54.47       50.65      1.31 o
  12   2   4       60.71       58.42      2.30 o
  14   2   4      482.55      537.11      5.89 o
  16   2   4       42.13       45.12      2.57 o
 -19   3   4        2.33       -0.96      1.37 o
 -17   3   4        1.24       -2.13      1.08 o
 -15   3   4       12.52       10.84      0.86 o
 -13   3   4      749.56      774.67      4.97 o
 -11   3   4      182.94      196.41      1.48 o
  -9   3   4        0.97       -0.11      0.33 o
  -7   3   4      386.65      386.74      1.79 o
  -5   3   4      986.48      914.72      3.91 o
  -3   3   4       29.96       15.62      0.50 o
  -1   3   4     2613.83     2296.07      9.34 o
   1   3   4     7287.37     7242.22     25.50 o
   3   3   4     3950.33     4234.47     15.23 o
   5   3   4     2497.67     2540.50      9.42 o
   7   3   4      236.67      250.69      1.48 o
   9   3   4      903.08      925.96      4.95 o
  11   3   4      168.96      177.90      3.09 o
  13   3   4        1.77        9.16      1.51 o
  15   3   4       59.69       67.63      2.72 o
 -18   4   4        0.31       -0.52      1.21 o
 -16   4   4        4.39        6.65      1.05 o
 -14   4   4      310.01      283.50      3.22 o
 -12   4   4      366.86      346.26      2.50 o
 -10   4   4      463.29      451.59      2.31 o
  -8   4   4      687.08      739.13      2.99 o
  -6   4   4       33.37       28.01      0.58 o
  -4   4   4     1676.58     1567.67      7.05 o
  -2   4   4     1540.96     1625.86      6.84 o
   0   4   4     3293.01     3134.34     10.58 o
   2   4   4        3.17        4.49      0.27 o
   4   4   4       73.27       45.81      0.73 o
   6   4   4       39.99       54.40      0.79 o
   8   4   4      902.39      915.54      4.33 o
  10   4   4      321.09      285.43      3.86 o
  12   4   4      162.01      180.13      3.13 o
  14   4   4        5.05        2.24      1.51 o
  16   4   4       47.55       54.88      2.63 o
 -17   5   4       11.86       17.23      1.42 o
 -15   5   4        1.54        0.85      0.89 o
 -13   5   4       45.37       37.25      0.98 o
 -11   5   4       46.58       41.90      0.88 o
  -9   5   4     1824.00     1936.66      7.26 o
  -7   5   4       33.87       30.93      0.51 o
  -5   5   4      293.75      251.31      1.53 o
  -3   5   4     1174.98     1200.58      5.48 o
  -1   5   4       98.11       91.16      0.69 o
   1   5   4     3170.22     3363.34     11.64 o
   3   5   4     2963.55     2983.69     10.12 o
   5   5   4     1658.23     1710.56      6.62 o
   7   5   4      869.54      825.58      3.97 o
   9   5   4     1838.18     1702.96     12.27 o
  11   5   4      264.26      287.11      4.57 o
  13   5   4       54.39       45.72      2.26 o
  15   5   4       62.41       45.48      2.70 o
 -18   6   4       61.90       51.33      2.08 o
 -16   6   4       45.12       39.83      1.98 o
 -14   6   4       31.67       26.27      1.19 o
 -12   6   4      338.36      300.73      2.65 o
 -10   6   4      146.35      142.31      1.29 o
  -8   6   4       10.87        8.62      0.36 o
  -6   6   4      240.35      282.39      1.72 o
  -4   6   4      922.75      800.34      3.82 o
  -2   6   4      209.85      213.35      1.24 o
   0   6   4      132.55      137.19      0.89 o
   2   6   4       74.29       63.93      0.96 o
   4   6   4      597.25      554.69      2.41 o
   6   6   4      190.63      192.27      1.49 o
   8   6   4     4771.46     4870.40     25.13 o
  10   6   4       47.54       55.93      1.73 o
  12   6   4        9.55        8.08      1.33 o
  14   6   4       13.35       12.78      2.43 o
 -17   7   4       71.67       74.08      2.25 o
 -15   7   4       31.93       38.44      1.52 o
 -13   7   4        1.91        0.80      0.82 o
 -11   7   4       30.84       22.25      0.81 o
  -9   7   4        2.61        0.36      0.43 o
  -7   7   4     1359.62     1477.83      6.65 o
  -5   7   4      855.36      829.87      3.92 o
  -3   7   4       68.68       97.96      0.79 o
  -1   7   4       31.92       31.52      0.73 o
   1   7   4       72.43       54.35      0.70 o
   3   7   4     1751.84     1767.44      6.89 o
   5   7   4      554.53      572.39      2.90 o
   7   7   4       80.26       99.20      1.78 o
   9   7   4      124.20      102.83      1.85 o
  11   7   4       30.61       34.09      1.57 o
  13   7   4       32.71       34.81      2.34 o
 -16   8   4       76.28       67.95      2.43 o
 -14   8   4       24.09       19.95      1.16 o
 -12   8   4      175.17      186.95      2.13 o
 -10   8   4        2.98        5.18      0.65 o
  -8   8   4        2.88        2.02      0.59 o
  -6   8   4       45.09       45.64      0.98 o
  -4   8   4       48.82       46.25      0.68 o
  -2   8   4      277.33      241.02      1.47 o
   0   8   4     2598.89     2524.49     10.07 o
   2   8   4      146.66      154.46      1.24 o
   4   8   4      158.03      174.59      1.51 o
   6   8   4     4223.77     4176.73     19.17 o
   8   8   4       39.07       45.60      1.37 o
  10   8   4       46.28       56.27      1.92 o
  12   8   4        5.07        6.29      1.34 o
  14   8   4       91.05       93.43      3.36 o
 -15   9   4       91.10       69.84      1.99 o
 -13   9   4       92.40       86.88      1.69 o
 -11   9   4        5.75        5.18      0.75 o
  -9   9   4        0.04       -0.10      0.81 o
  -7   9   4       71.97       67.21      1.05 o
  -5   9   4      546.39      512.45      3.27 o
  -3   9   4        8.87        9.40      0.48 o
  -1   9   4       98.65       90.61      1.06 o
   1   9   4     2326.08     2222.02      9.99 o
   3   9   4      830.78      850.86      4.71 o
   5   9   4       60.00       63.87      1.31 o
   7   9   4        4.73        3.96      0.91 o
   9   9   4      389.03      380.16      4.66 o
  11   9   4        0.02       -1.85      1.27 o
  13   9   4        6.99        6.42      2.03 o
 -14  10   4        1.59        1.21      0.95 o
 -12  10   4        0.13       -0.19      0.86 o
 -10  10   4      107.97      104.01      1.86 o
  -8  10   4        0.08       -0.33      0.65 o
  -6  10   4        9.48        7.76      0.62 o
  -4  10   4       21.97       28.59      0.85 o
  -2  10   4      163.82      158.56      1.85 o
   0  10   4      709.82      737.06      4.89 o
   2  10   4       35.01       41.52      0.96 o
   4  10   4      594.28      629.06      3.89 o
   6  10   4       94.32       98.08      1.88 o
   8  10   4      107.08      120.95      2.31 o
  10  10   4        4.76        5.62      1.31 o
  12  10   4       79.68       85.47      2.83 o
 -13  11   4       13.12        5.50      1.32 o
 -11  11   4       51.80       46.05      1.62 o
  -9  11   4        3.87        5.70      0.63 o
  -7  11   4        6.35        3.28      0.56 o
  -5  11   4       29.10       29.30      0.92 o
  -3  11   4        7.56       11.75      1.02 o
  -1  11   4       59.79       62.84      1.22 o
   1  11   4      526.75      540.24      3.83 o
   3  11   4      174.43      156.88      1.94 o
   5  11   4       18.16       24.64      1.09 o
   7  11   4      114.53      128.61      2.44 o
   9  11   4       22.96       23.28      1.46 o
  11  11   4       40.87       39.76      2.01 o
 -12  12   4        1.71        3.04      0.87 o
 -10  12   4        0.93       -0.60      0.79 o
  -8  12   4       32.25       36.62      1.18 o
  -6  12   4        0.12       -0.63      0.64 o
  -4  12   4        8.07        7.58      1.03 o
  -2  12   4      245.47      258.29      2.40 o
   0  12   4      395.17      407.73      3.39 o
   2  12   4       51.66       57.00      1.60 o
   4  12   4      421.99      429.89      6.36 o
   6  12   4      380.98      401.69      5.12 o
   8  12   4        2.92        3.02      1.18 o
  -9  13   4       10.80        5.92      1.47 o
  -7  13   4        8.73       10.52      1.90 o
  -5  13   4       25.93       19.71      1.05 o
  -3  13   4      200.16      230.39      2.84 o
  -1  13   4       50.72       50.00      1.38 o
   1  13   4        0.41       -2.48      1.24 o
   3  13   4        0.48        0.31      1.31 o
   5  13   4        3.05        1.64      1.28 o
   7  13   4        8.95        7.24      1.25 o
  -8  14   4       11.90       16.25      1.88 o
  -6  14   4       11.66        5.57      1.67 o
  -4  14   4       13.46       19.78      1.21 o
  -2  14   4      232.73      246.06      4.63 o
   0  14   4        4.97       -0.16      0.97 o
   2  14   4        7.06        5.27      1.23 o
   4  14   4      132.47      152.44      2.91 o
  -3  15   4        9.48       10.59      1.17 o
  -1  15   4        6.68        7.43      1.24 o
   1  15   4        1.97       -2.02      1.43 o
 -19   1   5       20.18       17.27      1.46 o
 -17   1   5      235.16      249.48      2.79 o
 -15   1   5      204.24      197.80      2.08 o
 -13   1   5        9.60        8.58      0.66 o
 -11   1   5      231.44      232.60      1.55 o
  -9   1   5     1930.27     1915.51      7.72 o
  -7   1   5       86.56       98.57      0.83 o
  -5   1   5     3184.68     2952.04     11.74 o
  -3   1   5     8662.25     9031.78     38.35 o
  -1   1   5     2592.01     2528.67      9.25 o
   1   1   5     1699.48     1620.82      6.22 o
   3   1   5     4516.07     4453.04     16.34 o
   5   1   5     6670.19     7310.30     26.33 o
   7   1   5      574.73      657.71      3.02 o
   9   1   5      247.83      240.94      2.21 o
  11   1   5        0.01       -1.04      1.12 o
  13   1   5      259.81      257.95      3.68 o
  15   1   5       69.58       81.70      2.60 o
 -18   2   5        1.97        1.64      1.15 o
 -16   2   5       81.33       77.50      1.58 o
 -14   2   5      271.82      277.42      2.32 o
 -12   2   5      629.29      646.33      3.52 o
 -10   2   5       59.83       61.10      0.80 o
  -8   2   5        2.02       11.01      0.32 o
  -6   2   5      474.28      420.55      1.96 o
  -4   2   5      132.32      110.12      0.92 o
  -2   2   5     6409.21     6919.70     29.52 o
   0   2   5     5553.09     5681.30     20.52 o
   2   2   5     9048.35     9411.99     32.07 o
   4   2   5      125.92      102.23      1.10 o
   6   2   5      978.34     1032.72      4.32 o
   8   2   5     2441.13     2403.14      9.95 o
  10   2   5      327.17      346.53      3.42 o
  12   2   5       29.06       21.89      1.51 o
  14   2   5       52.79       55.27      2.40 o
  16   2   5        0.24        0.92      2.38 o
 -19   3   5       13.81       12.42      1.64 o
 -17   3   5        8.11       10.37      1.00 o
 -15   3   5        0.10       -1.31      0.71 o
 -13   3   5      640.82      611.01      3.57 o
 -11   3   5      494.41      495.86      2.70 o
  -9   3   5     2087.05     2017.41      7.86 o
  -7   3   5      248.60      297.39      1.64 o
  -5   3   5     1518.57     1467.56      6.70 o
  -3   3   5      608.67      694.94      3.69 o
  -1   3   5    10300.58    10499.61     41.06 o
   1   3   5    11679.24    12936.26     47.40 o
   3   3   5      870.16     1154.44      4.45 o
   5   3   5     1255.44     1085.00      4.45 o
   7   3   5        5.54        6.79      0.51 o
   9   3   5     1143.90     1107.21      6.61 o
  11   3   5      251.94      218.84      3.04 o
  13   3   5      945.47      960.16      9.36 o
  15   3   5        0.13       -3.23      1.61 o
 -18   4   5       24.12       21.14      1.40 o
 -16   4   5       38.86       31.54      1.17 o
 -14   4   5      167.42      151.77      1.67 o
 -12   4   5     1566.82     1532.77      7.96 o
 -10   4   5       74.41       65.89      1.01 o
  -8   4   5     1118.53     1061.22      4.60 o
  -6   4   5        3.50        4.95      0.36 o
  -4   4   5      273.11      243.35      1.81 o
  -2   4   5      285.79      325.18      1.68 o
   0   4   5     1856.46     2250.84      8.21 o
   2   4   5      403.71      412.17      1.89 o
   4   4   5     1448.67     1593.22      6.26 o
   6   4   5     1051.62     1007.78      4.40 o
   8   4   5        1.50        0.40      0.64 o
  10   4   5     2114.80     2197.77     14.02 o
  12   4   5      672.75      718.60      6.95 o
  14   4   5        0.15        1.99      1.70 o
 -17   5   5       10.06       13.91      1.30 o
 -15   5   5       12.37        7.70      1.03 o
 -13   5   5        0.14       -0.07      0.71 o
 -11   5   5       63.50       56.69      0.93 o
  -9   5   5       55.97       52.75      0.74 o
  -7   5   5       38.80       43.46      0.79 o
  -5   5   5      369.49      440.54      2.49 o
  -3   5   5     1758.74     1714.69      7.17 o
  -1   5   5     6616.13     7093.99     27.20 o
   1   5   5     2251.47     2285.58      8.36 o
   3   5   5       16.60        8.43      0.40 o
   5   5   5     1103.79     1100.23      4.71 o
   7   5   5     1298.30     1336.57      6.95 o
   9   5   5        0.63        0.64      0.95 o
  11   5   5      201.50      235.80      5.40 o
  13   5   5       18.30       11.15      1.82 o
  15   5   5        4.05        6.43      2.12 o
 -18   6   5       14.39       10.35      1.46 o
 -16   6   5      148.91      150.53      3.77 o
 -14   6   5      175.61      151.86      2.05 o
 -12   6   5      127.95      125.44      1.49 o
 -10   6   5       80.32       64.68      0.99 o
  -8   6   5       42.34       37.90      0.75 o
  -6   6   5     2245.82     2028.54      8.76 o
  -4   6   5      430.38      368.71      2.09 o
  -2   6   5        0.07        0.77      0.32 o
   0   6   5     1344.25     1442.62      5.88 o
   2   6   5      118.83      124.94      1.21 o
   4   6   5      256.85      240.77      1.51 o
   6   6   5     1233.32     1161.34      5.87 o
   8   6   5      615.84      621.71      4.63 o
  10   6   5      185.10      172.42      3.36 o
  12   6   5      306.05      307.99      4.37 o
  14   6   5        0.11        3.14      1.87 o
 -17   7   5       61.51       57.47      1.95 o
 -15   7   5       30.23       25.83      1.22 o
 -13   7   5       99.60       95.35      1.52 o
 -11   7   5        2.74       -0.57      0.55 o
  -9   7   5        9.50        2.90      0.68 o
  -7   7   5      258.03      270.84      1.96 o
  -5   7   5       71.51       91.32      1.06 o
  -3   7   5     2795.50     2880.14     11.79 o
  -1   7   5     1044.79     1009.91      4.28 o
   1   7   5      677.21      623.14      2.69 o
   3   7   5      380.59      352.65      1.86 o
   5   7   5     3764.77     3698.42     16.62 o
   7   7   5     1065.81     1133.07      6.80 o
   9   7   5        1.97       -1.62      0.82 o
  11   7   5       16.64       15.92      1.59 o
  13   7   5       93.46       94.36      3.36 o
 -16   8   5       25.31       18.29      1.32 o
 -14   8   5        0.04       -0.82      0.83 o
 -12   8   5       20.56       24.83      0.92 o
 -10   8   5       53.06       47.87      1.30 o
  -8   8   5        5.35        5.07      0.85 o
  -6   8   5       39.53       49.09      1.26 o
  -4   8   5     2374.61     2385.43     10.83 o
  -2   8   5      670.95      621.88      3.04 o
   0   8   5      290.34      271.61      1.57 o
   2   8   5       31.62       28.88      0.68 o
   4   8   5     5490.41     5686.40     25.12 o
   6   8   5        2.33        3.23      0.72 o
   8   8   5       22.50       26.83      1.21 o
  10   8   5       35.70       29.34      1.40 o
  12   8   5       78.44       89.84      2.80 o
 -15   9   5       13.35       11.59      1.14 o
 -13   9   5        2.24        3.94      0.75 o
 -11   9   5       46.91       44.33      1.52 o
  -9   9   5      178.65      163.56      3.42 o
  -7   9   5      213.10      189.12      3.11 o
  -5   9   5        0.32       -1.24      1.08 o
  -3   9   5       40.20       44.74      1.08 o
  -1   9   5      335.64      340.29      2.23 o
   1   9   5        1.27       -0.91      0.89 o
   3   9   5       30.68       43.63      1.03 o
   5   9   5      525.50      540.98      3.54 o
   7   9   5       36.60       26.95      1.11 o
   9   9   5       38.62       43.85      1.60 o
  11   9   5       35.26       41.98      2.10 o
 -14  10   5        6.89        4.38      1.56 o
 -12  10   5        4.90        3.37      1.14 o
 -10  10   5        3.35        2.38      0.88 o
  -8  10   5        3.66        3.87      0.85 o
  -6  10   5      102.29      108.61      1.66 o
  -4  10   5       73.46       71.99      1.75 o
  -2  10   5      830.98      817.53      5.02 o
   0  10   5     1508.35     1538.45      8.91 o
   2  10   5     3268.47     3231.31     17.49 o
   4  10   5      221.69      235.34      2.15 o
   6  10   5       15.46       23.82      1.12 o
   8  10   5       28.62       24.79      1.45 o
  10  10   5        3.73        5.03      1.38 o
 -13  11   5        0.36       -0.15      1.37 o
 -11  11   5        7.03        9.22      1.30 o
  -9  11   5       70.61       59.42      1.82 o
  -7  11   5       35.71       37.78      1.21 o
  -5  11   5        4.82        0.54      0.85 o
  -3  11   5      197.92      192.76      2.35 o
  -1  11   5      200.69      204.05      2.35 o
   1  11   5      170.95      208.36      2.94 o
   3  11   5       20.85       24.01      1.22 o
   5  11   5      161.71      152.25      2.49 o
   7  11   5       16.91       11.02      1.22 o
   9  11   5        0.80       -0.53      1.22 o
 -12  12   5       33.71       34.41      2.27 o
 -10  12   5        2.44        0.00      1.31 o
  -8  12   5        5.18        3.37      1.07 o
  -6  12   5        0.00       -0.62      0.94 o
  -4  12   5       69.07       87.40      2.62 o
  -2  12   5      162.65      156.84      1.93 o
   0  12   5      477.04      496.04      4.14 o
   2  12   5       38.37       30.70      1.26 o
   4  12   5        3.53       12.79      1.22 o
   6  12   5        0.01       -0.43      1.64 o
   8  12   5        0.32       -1.59      1.28 o
  -9  13   5        2.84        0.63      1.69 o
  -7  13   5        1.06       -1.06      1.24 o
  -5  13   5        5.70        5.47      1.26 o
  -3  13   5       83.60       86.14      2.30 o
  -1  13   5      135.03      129.99      2.14 o
   1  13   5        1.33        1.19      0.93 o
   3  13   5       62.98       71.15      2.02 o
   5  13   5       24.52       26.01      1.58 o
   7  13   5       11.55       11.14      1.69 o
  -6  14   5      100.32      123.01      6.21 o
  -4  14   5      162.21      158.84      3.57 o
  -2  14   5       30.05       32.03      1.63 o
   0  14   5       29.53       31.12      1.62 o
   2  14   5      102.95      111.62      2.87 o
   4  14   5       84.75       71.43      2.25 o
 -18   0   6      195.86      205.59      5.82 o
 -16   0   6      228.27      249.53      4.13 o
 -14   0   6        3.62        2.64      0.88 o
 -12   0   6       62.37       65.09      1.36 o
 -10   0   6     1181.83     1244.32      7.21 o
  -8   0   6      139.53      196.03      1.55 o
  -6   0   6    12039.42    12873.55     69.17 o
  -4   0   6     4520.04     4636.40     30.41 o
  -2   0   6     7405.33     7134.58     37.43 o
   0   0   6      218.23      244.67      1.79 o
   2   0   6       18.86       22.78      0.69 o
   4   0   6    13193.66    13167.58     69.37 o
   6   0   6     1214.50     1229.22      7.45 o
   8   0   6       12.35        3.51      0.80 o
  10   0   6       31.35       31.50      1.76 o
  12   0   6      178.56      187.44      4.27 o
  14   0   6        5.76        4.95      2.26 o
 -19   1   6      119.17      124.53      4.44 o
 -17   1   6      260.38      276.73      2.81 o
 -15   1   6      126.84      130.94      1.75 o
 -13   1   6      486.73      501.00      2.99 o
 -11   1   6      245.45      249.91      1.72 o
  -9   1   6     1668.71     1691.00      6.69 o
  -7   1   6     1460.05     1554.26      6.33 o
  -5   1   6    12865.32    13436.05     52.49 o
  -3   1   6      641.85      591.50      2.61 o
  -1   1   6     1221.58     1088.13      4.26 o
   1   1   6     3347.34     3377.86     12.96 o
   3   1   6     2584.63     3213.01     12.27 o
   5   1   6     4380.73     4523.71     16.50 o
   7   1   6       35.66       34.43      0.76 o
   9   1   6      570.90      533.64      4.54 o
  11   1   6       58.45       52.81      1.81 o
  13   1   6      356.35      376.88      4.58 o
  15   1   6        8.54        7.03      1.82 o
 -18   2   6       24.24       27.59      1.35 o
 -16   2   6      242.71      241.60      2.36 o
 -14   2   6      227.11      248.87      2.31 o
 -12   2   6      146.78      143.88      1.32 o
 -10   2   6      164.90      177.84      1.27 o
  -8   2   6     3169.87     3393.74     13.89 o
  -6   2   6        1.06        2.41      0.31 o
  -4   2   6     1203.61     1320.53      6.84 o
  -2   2   6     1455.69     1607.04      7.32 o
   0   2   6     1640.67     1985.31      7.32 o
   2   2   6      237.99      229.32      1.24 o
   4   2   6      302.92      310.78      1.68 o
   6   2   6      660.00      723.60      3.53 o
   8   2   6      297.08      329.55      2.58 o
  10   2   6       29.26       39.25      1.58 o
  12   2   6        3.93        2.42      1.34 o
  14   2   6       67.32       68.67      2.38 o
 -19   3   6        8.76        7.28      1.44 o
 -17   3   6       17.34       17.05      1.20 o
 -15   3   6       17.05       18.00      0.91 o
 -13   3   6        0.08       -1.88      1.09 o
 -11   3   6        4.34        2.36      0.39 o
  -9   3   6        2.55        1.94      0.34 o
  -7   3   6      372.91      319.45      1.82 o
  -5   3   6     1638.67     1433.39      6.83 o
  -3   3   6     4270.66     4589.87     19.43 o
  -1   3   6     3923.41     3991.06     16.40 o
   1   3   6     5823.84     6262.18     21.99 o
   3   3   6      415.26      445.51      2.12 o
   5   3   6      530.96      518.89      2.48 o
   7   3   6      488.99      463.26      2.61 o
   9   3   6       32.74       37.98      1.24 o
  11   3   6       68.31       68.88      2.12 o
  13   3   6       33.04       44.61      2.09 o
  15   3   6        8.60       11.17      2.18 o
 -18   4   6       12.29       13.09      1.27 o
 -16   4   6       79.59       78.48      2.26 o
 -14   4   6        2.40       -0.35      0.72 o
 -12   4   6        5.76        2.92      0.64 o
 -10   4   6      641.55      612.56      3.12 o
  -8   4   6      193.75      220.77      1.52 o
  -6   4   6       18.49       26.10      0.72 o
  -4   4   6     4015.47     4035.72     18.32 o
  -2   4   6     5521.36     5943.48     24.13 o
   0   4   6     1684.53     2070.12      8.30 o
   2   4   6     1809.53     1948.64      7.32 o
   4   4   6     1935.47     1891.18      7.21 o
   6   4   6        0.27       -0.86      0.43 o
   8   4   6       25.01       19.00      1.30 o
  10   4   6        0.52       -0.75      1.17 o
  12   4   6      231.67      248.36      3.99 o
  14   4   6       72.32       74.77      4.69 o
 -17   5   6       31.95       25.77      1.51 o
 -15   5   6        1.95        0.90      0.76 o
 -13   5   6      133.03      136.30      1.89 o
 -11   5   6      305.67      302.87      2.31 o
  -9   5   6      845.19      875.96      4.52 o
  -7   5   6      389.03      354.13      2.02 o
  -5   5   6      220.38      163.52      1.30 o
  -3   5   6     6228.62     6767.11     26.71 o
  -1   5   6      545.65      566.79      2.60 o
   1   5   6     3067.34     3245.13     12.10 o
   3   5   6       35.76       38.19      0.62 o
   5   5   6      897.76      831.38      3.76 o
   7   5   6        0.77       -1.82      0.91 o
   9   5   6      633.08      595.37      5.30 o
  11   5   6       38.25       30.77      1.92 o
  13   5   6      131.54      127.97      3.47 o
 -18   6   6        8.37        5.56      1.40 o
 -16   6   6      271.30      273.98      2.90 o
 -14   6   6        7.71        8.41      0.76 o
 -12   6   6        1.42       -0.37      0.74 o
 -10   6   6      128.73      120.95      1.66 o
  -8   6   6     3331.13     3248.79     14.57 o
  -6   6   6      361.20      363.69      2.36 o
  -4   6   6      385.98      425.02      2.58 o
  -2   6   6      462.51      554.77      2.60 o
   0   6   6     1002.20     1090.95      4.81 o
   2   6   6     1554.16     1604.67      6.13 o
   4   6   6     1153.90     1178.35      5.39 o
   6   6   6      519.11      521.36      3.47 o
   8   6   6      150.21      161.12      3.60 o
  10   6   6       65.33       56.14      1.84 o
  12   6   6       38.36       46.16      2.20 o
  14   6   6       39.61       43.99      2.59 o
 -17   7   6       21.06       22.02      1.38 o
 -15   7   6       15.25       16.60      0.98 o
 -13   7   6        2.38        3.31      0.74 o
 -11   7   6       13.45        7.44      0.79 o
  -9   7   6       12.51       10.01      0.84 o
  -7   7   6       20.25       16.85      0.70 o
  -5   7   6      575.53      629.44      3.38 o
  -3   7   6        4.68       12.57      0.46 o
  -1   7   6      229.27      221.02      1.48 o
   1   7   6      101.66       94.40      0.95 o
   3   7   6       13.20       17.05      0.61 o
   5   7   6        8.41        3.35      0.91 o
   7   7   6      374.23      400.10      4.01 o
   9   7   6        6.44        9.66      1.22 o
  11   7   6       77.05       78.14      2.48 o
  13   7   6        1.91        3.14      2.31 o
 -16   8   6       36.54       40.89      1.62 o
 -14   8   6        2.42        1.61      1.32 o
 -12   8   6        6.98        8.64      0.97 o
 -10   8   6        0.13        0.63      0.98 o
  -8   8   6        1.37       -1.06      0.84 o
  -6   8   6     1411.13     1362.62      8.07 o
  -4   8   6     1807.62     1785.11      9.51 o
  -2   8   6       13.50        5.94      0.56 o
   0   8   6      658.06      647.75      4.05 o
   2   8   6     1385.21     1332.93      6.61 o
   4   8   6       87.26       77.42      1.73 o
   6   8   6       11.27       13.89      0.94 o
   8   8   6      152.40      180.90      2.90 o
  10   8   6       26.61       21.74      1.52 o
  12   8   6       74.99       84.09      2.91 o
 -15   9   6        6.74        8.06      1.60 o
 -13   9   6        2.76        3.96      1.05 o
 -11   9   6       12.41        8.98      0.94 o
  -9   9   6      142.32      135.07      2.21 o
  -7   9   6        7.37        6.96      0.91 o
  -5   9   6       51.02       48.23      1.21 o
  -3   9   6     1178.36     1145.99      6.88 o
  -1   9   6       32.68       35.09      0.85 o
   1   9   6      255.33      226.51      2.47 o
   3   9   6       86.36       87.38      2.35 o
   5   9   6      137.08      126.60      1.86 o
   7   9   6       14.34       11.97      1.17 o
   9   9   6      125.13      114.72      2.58 o
  11   9   6        0.04       -0.36      1.46 o
 -14  10   6       36.73       34.49      1.87 o
 -12  10   6        0.22       -0.43      0.95 o
 -10  10   6       69.93       70.67      1.62 o
  -8  10   6      122.60      128.04      1.79 o
  -6  10   6       10.16        8.57      1.10 o
  -4  10   6      147.24      159.44      2.48 o
  -2  10   6      523.53      525.79      4.17 o
   0  10   6     1416.03     1525.78      9.19 o
   2  10   6        5.70        1.60      0.79 o
   4  10   6        4.37        6.46      0.83 o
   6  10   6        0.74       -1.70      0.85 o
   8  10   6       85.53       88.24      2.44 o
  10  10   6       99.56      110.12      2.62 o
 -13  11   6        0.61        0.43      1.37 o
 -11  11   6       72.22       66.92      2.02 o
  -9  11   6        7.53        9.29      1.46 o
  -7  11   6        0.65       -0.28      0.87 o
  -5  11   6      166.45      168.29      2.49 o
  -3  11   6      426.46      438.28      4.67 o
  -1  11   6       49.47       42.50      1.51 o
   1  11   6      255.29      257.21      3.43 o
   3  11   6        7.56        3.02      0.86 o
   5  11   6        1.58       -0.02      1.33 o
   7  11   6       17.29       16.52      1.37 o
   9  11   6        2.95        2.22      1.34 o
 -12  12   6       53.15       52.90      2.33 o
 -10  12   6       13.69       17.57      1.43 o
  -8  12   6        6.78        8.29      1.10 o
  -6  12   6        8.62        7.34      1.21 o
  -4  12   6      124.09      123.88      2.26 o
  -2  12   6      577.64      560.14      7.03 o
   0  12   6     1058.45     1062.22     11.60 o
   2  12   6        0.81       -0.62      0.93 o
   4  12   6        0.84        0.26      1.01 o
   6  12   6        0.01       -0.77      1.41 o
   8  12   6      102.48      123.31      3.24 o
  -9  13   6        3.49        5.92      1.90 o
  -7  13   6       25.84       36.48      1.74 o
  -5  13   6      102.02      102.87      2.56 o
  -3  13   6       75.19       79.20      2.26 o
  -1  13   6        4.35        5.87      1.62 o
   1  13   6        7.86       11.68      1.18 o
   3  13   6      161.87      168.71      2.80 o
   5  13   6        0.59       -0.67      1.26 o
  -6  14   6      117.34      124.26      5.46 o
  -4  14   6       32.86       43.43      2.38 o
  -2  14   6       14.85       17.66      1.91 o
   0  14   6        6.50        1.89      1.91 o
   2  14   6       57.51       56.79      1.98 o
 -19   1   7       22.58       22.03      1.52 o
 -17   1   7        5.82        5.91      0.99 o
 -15   1   7      249.83      244.16      2.32 o
 -13   1   7      397.49      433.18      2.74 o
 -11   1   7       37.91       47.02      0.78 o
  -9   1   7     1927.32     1929.54      7.69 o
  -7   1   7     2060.56     2234.21      8.93 o
  -5   1   7      268.38      218.07      1.23 o
  -3   1   7     1018.96      874.69      3.61 o
  -1   1   7     1961.40     1852.65      7.12 o
   1   1   7     4991.11     5593.27     21.86 o
   3   1   7        6.41       -0.30      0.35 o
   5   1   7      429.98      398.33      2.34 o
   7   1   7       18.43       17.24      0.77 o
   9   1   7      249.57      262.24      2.81 o
  11   1   7      149.80      156.84      2.65 o
  13   1   7      157.33      162.60      3.20 o
 -18   2   7       15.84       16.14      1.37 o
 -16   2   7        0.01        0.85      0.90 o
 -14   2   7      388.38      416.77      3.89 o
 -12   2   7      150.24      157.02      1.47 o
 -10   2   7      396.39      405.61      2.20 o
  -8   2   7     1820.83     1806.75      7.77 o
  -6   2   7      426.70      388.70      2.13 o
  -4   2   7      694.88      947.18      4.98 o
  -2   2   7       41.92       18.16      0.45 o
   0   2   7     6282.44     6285.13     23.49 o
   2   2   7      253.96      181.07      1.42 o
   4   2   7     1041.55     1071.90      4.39 o
   6   2   7      184.25      178.32      1.55 o
   8   2   7     1206.10     1176.55      7.21 o
  10   2   7      509.23      493.78      4.82 o
  12   2   7        0.37       -0.19      1.49 o
  14   2   7       11.65       17.44      1.94 o
 -19   3   7        2.60        3.06      1.29 o
 -17   3   7        6.50        6.30      1.17 o
 -15   3   7      611.46      605.04      4.69 o
 -13   3   7     1690.86     1734.44     10.17 o
 -11   3   7       34.77       35.59      0.62 o
  -9   3   7      322.61      314.08      1.96 o
  -7   3   7      263.64      259.52      1.65 o
  -5   3   7     3529.04     3735.92     17.32 o
  -3   3   7     6546.78     7239.10     32.78 o
  -1   3   7      653.85      863.41      3.89 o
   1   3   7      310.59      230.50      1.22 o
   3   3   7       24.34       18.85      0.46 o
   5   3   7     1226.62     1188.73      5.19 o
   7   3   7       14.89       15.38      0.84 o
   9   3   7      949.10      909.82      6.94 o
  11   3   7      117.14      102.22      2.34 o
  13   3   7       24.10       22.99      1.88 o
 -18   4   7       53.37       55.37      1.90 o
 -16   4   7       74.74       65.92      1.57 o
 -14   4   7      169.94      139.74      1.70 o
 -12   4   7     3850.07     3897.72     19.44 o
 -10   4   7      461.46      450.36      2.78 o
  -8   4   7      706.83      726.75      3.66 o
  -6   4   7     1259.52     1340.19      6.38 o
  -4   4   7       13.12       27.71      0.67 o
  -2   4   7     1435.90     1593.58      7.10 o
   0   4   7      360.07      375.56      1.91 o
   2   4   7       75.72       78.51      0.78 o
   4   4   7        3.36        9.46      0.48 o
   6   4   7       98.75      113.98      1.51 o
   8   4   7      631.67      668.41      5.51 o
  10   4   7      186.26      211.69      3.16 o
  12   4   7       70.17       62.37      2.51 o
  14   4   7       77.94       75.60      2.89 o
 -17   5   7        3.55        2.64      1.29 o
 -15   5   7       92.00       85.55      1.52 o
 -13   5   7       73.69       62.55      1.30 o
 -11   5   7       18.27       19.63      0.75 o
  -9   5   7      156.69      160.25      1.55 o
  -7   5   7      338.74      333.42      2.29 o
  -5   5   7     2784.30     2839.89     13.80 o
  -3   5   7     1426.42     1489.10      6.44 o
  -1   5   7       77.83      131.51      1.37 o
   1   5   7     1036.80     1043.04      4.42 o
   3   5   7     1970.97     1997.72      7.83 o
   5   5   7        0.15       -1.16      0.59 o
   7   5   7      141.89      155.30      2.08 o
   9   5   7      159.79      184.36      2.74 o
  11   5   7       84.38       94.12      2.73 o
  13   5   7        2.13        6.28      1.88 o
 -18   6   7       12.99        7.47      1.39 o
 -16   6   7        0.86       -1.16      1.08 o
 -14   6   7       10.60        8.19      1.02 o
 -12   6   7      167.60      176.25      2.14 o
 -10   6   7     3166.83     3193.65     18.72 o
  -8   6   7      288.86      274.99      2.05 o
  -6   6   7       11.98       13.82      0.52 o
  -4   6   7      159.96      160.63      1.42 o
  -2   6   7        0.02        0.71      0.38 o
   0   6   7      678.68      661.52      3.34 o
   2   6   7      140.40      108.56      1.09 o
   4   6   7       10.98        6.96      0.68 o
   6   6   7       33.41       30.39      1.04 o
   8   6   7      244.26      253.30      3.69 o
  10   6   7       15.38       12.40      1.31 o
  12   6   7      382.70      398.08      5.16 o
 -17   7   7       18.99       15.47      1.39 o
 -15   7   7        0.04       -1.07      1.46 o
 -13   7   7       13.03       13.20      1.04 o
 -11   7   7       10.30        3.28      0.64 o
  -9   7   7      226.53      218.57      4.13 o
  -7   7   7     4359.73     4450.30     23.14 o
  -5   7   7     1235.72     1244.10      6.54 o
  -3   7   7       42.58       35.25      0.65 o
  -1   7   7      298.06      271.91      1.86 o
   1   7   7     1499.10     1494.21      6.37 o
   3   7   7      341.90      346.29      2.41 o
   5   7   7      227.15      213.52      2.19 o
   7   7   7        0.07        0.07      0.83 o
   9   7   7      177.70      164.50      3.67 o
  11   7   7       89.12       81.63      2.67 o
 -16   8   7        5.76        4.93      1.64 o
 -14   8   7       30.94       25.88      1.50 o
 -12   8   7       21.34       24.42      1.19 o
 -10   8   7        8.33        8.55      1.03 o
  -8   8   7      581.20      575.75      4.82 o
  -6   8   7     2501.13     2479.84     15.84 o
  -4   8   7       93.93      109.63      1.61 o
  -2   8   7      942.85      962.97      5.42 o
   0   8   7     1311.51     1325.37      7.78 o
   2   8   7      295.44      293.25      2.39 o
   4   8   7        6.01       11.15      0.77 o
   6   8   7      172.35      163.74      2.22 o
   8   8   7       91.18      110.07      2.47 o
  10   8   7       64.41       56.62      1.97 o
  12   8   7       19.87       22.05      1.96 o
 -15   9   7        6.21        7.63      1.68 o
 -13   9   7        6.24        4.87      1.16 o
 -11   9   7        1.59        0.66      0.92 o
  -9   9   7      255.59      253.02      4.83 o
  -7   9   7      587.37      603.03      5.41 o
  -5   9   7       29.33       27.73      0.95 o
  -3   9   7       15.04       15.62      0.93 o
  -1   9   7       34.09       27.16      1.06 o
   1   9   7       51.79       46.76      1.51 o
   3   9   7      214.42      222.13      2.23 o
   5   9   7        6.30        4.14      0.87 o
   7   9   7       17.07       28.44      1.38 o
   9   9   7      156.70      172.40      2.90 o
  11   9   7       47.10       56.07      2.73 o
 -14  10   7        0.28       -0.95      1.38 o
 -12  10   7        1.55        2.15      1.05 o
 -10  10   7        2.35        3.35      0.96 o
  -8  10   7        1.59        2.55      1.58 o
  -6  10   7       17.86       18.60      1.98 o
  -4  10   7     3395.06     3442.09     26.25 o
  -2  10   7      342.93      325.69      5.21 o
   0  10   7      171.65      159.14      2.43 o
   2  10   7        6.46        7.71      0.84 o
   4  10   7      262.20      286.14      4.04 o
   6  10   7        0.01       -0.41      1.06 o
   8  10   7       72.58       75.61      2.18 o
  10  10   7        1.25        2.08      1.43 o
 -13  11   7        0.24        2.64      1.38 o
 -11  11   7        8.61        9.97      1.38 o
  -9  11   7       13.35       12.11      1.29 o
  -7  11   7       56.44       51.97      1.87 o
  -5  11   7        0.32        0.08      1.28 o
  -3  11   7      157.36      181.88      2.45 o
  -1  11   7      187.41      186.32      2.84 o
   1  11   7      413.14      380.32      4.62 o
   3  11   7        4.66        6.34      1.18 o
   5  11   7        0.56       -1.06      1.08 o
   7  11   7       56.52       58.46      2.18 o
 -10  12   7        0.51        1.46      1.46 o
  -8  12   7       11.81       24.19      1.83 o
  -6  12   7       28.21       30.07      1.51 o
  -4  12   7       90.66       97.55      2.30 o
  -2  12   7      325.09      317.16      4.12 o
   0  12   7        0.26       -0.58      1.37 o
   2  12   7       15.66       14.67      1.15 o
   4  12   7        0.84        0.12      0.98 o
   6  12   7       37.15       32.92      1.74 o
  -9  13   7       37.65       45.04      2.62 o
  -7  13   7       14.96       16.68      2.03 o
  -5  13   7       60.18       55.45      2.51 o
  -3  13   7        4.26        2.56      1.20 o
  -1  13   7      152.93      165.02      3.48 o
   1  13   7      132.74      144.93      4.99 o
   3  13   7        0.47       -1.77      1.69 o
  -4  14   7       62.24       66.67      2.79 o
  -2  14   7       22.52       19.30      2.56 o
   0  14   7        0.78        0.36      2.17 o
 -18   0   8       95.34      119.08      2.78 o
 -16   0   8      183.39      191.89      4.04 o
 -14   0   8       26.06       18.80      1.13 o
 -12   0   8     1033.86     1047.70      7.04 o
 -10   0   8       85.16       90.96      1.40 o
  -8   0   8      223.87      318.02      2.38 o
  -4   0   8     2319.57     2548.18     14.51 o
  -2   0   8     1092.03      965.25      5.62 o
   0   0   8     3861.18     3949.75     21.59 o
   2   0   8      498.89      452.42      3.76 o
   4   0   8     4155.66     3885.69     21.74 o
   6   0   8     1137.57     1095.71      7.94 o
   8   0   8      342.42      305.66      4.05 o
  10   0   8      162.72      160.44      3.28 o
  12   0   8       11.70       20.09      2.13 o
  14   0   8        0.12       -1.76      2.90 o
 -19   1   8      330.27      329.26      4.04 o
 -17   1   8      640.27      692.45      7.64 o
 -15   1   8       67.08       73.47      1.50 o
 -13   1   8       49.22       59.55      0.98 o
 -11   1   8      383.17      393.60      2.13 o
  -9   1   8     1468.68     1547.89      6.40 o
  -7   1   8      618.59      570.36      2.65 o
  -5   1   8     1323.02     1375.58      6.07 o
  -1   1   8     1000.52     1139.03      4.60 o
   1   1   8     3003.72     2981.73     12.12 o
   3   1   8      871.54      766.74      3.63 o
   5   1   8      150.98      142.92      1.42 o
   7   1   8       12.49       15.12      0.88 o
   9   1   8      188.00      179.51      2.39 o
  11   1   8        6.31        1.32      1.27 o
  13   1   8        2.53        1.82      1.73 o
 -18   2   8        4.31        8.06      1.16 o
 -16   2   8      472.18      499.53      6.58 o
 -14   2   8      232.31      223.95      2.03 o
 -12   2   8        2.43        3.94      0.54 o
 -10   2   8      787.06      800.01      3.66 o
  -8   2   8       71.88       80.20      0.89 o
  -6   2   8     1123.45     1257.50      5.75 o
  -4   2   8      833.08      961.87      4.64 o
  -2   2   8      141.88      170.84      1.11 o
   0   2   8       37.60       27.42      0.51 o
   2   2   8        4.20        8.62      0.41 o
   4   2   8      674.65      659.44      3.33 o
   6   2   8       20.04       29.72      0.88 o
   8   2   8       90.65       84.63      2.04 o
  10   2   8       22.23       20.07      1.41 o
  12   2   8        4.12       -0.31      1.46 o
  14   2   8       23.05       18.60      2.06 o
 -19   3   8        5.71        5.29      1.33 o
 -17   3   8       21.68       16.24      1.15 o
 -15   3   8        5.47        9.47      0.75 o
 -13   3   8        8.11        8.19      0.66 o
 -11   3   8      281.42      290.93      2.04 o
  -9   3   8      530.43      477.68      2.85 o
  -7   3   8      301.50      296.12      1.98 o
  -5   3   8      716.55      577.43      3.35 o
  -3   3   8     2231.57     2390.80     11.16 o
  -1   3   8      426.89      501.19      2.52 o
   1   3   8      269.94      299.90      1.68 o
   3   3   8      312.65      286.34      1.80 o
   5   3   8      243.91      253.23      2.02 o
   7   3   8      161.61      142.04      2.08 o
   9   3   8      138.53      151.59      2.41 o
  11   3   8        0.33       -2.47      1.23 o
  13   3   8       60.93       74.50      2.64 o
 -18   4   8        0.00       -0.73      1.08 o
 -16   4   8        0.92        0.32      0.76 o
 -14   4   8      631.61      697.26      4.39 o
 -12   4   8       89.30       96.71      1.54 o
 -10   4   8        2.37        4.89      0.54 o
  -8   4   8      331.48      335.49      2.15 o
  -6   4   8      839.66      853.01      4.32 o
  -4   4   8      368.16      326.57      2.07 o
  -2   4   8       93.17       88.48      0.79 o
   0   4   8      853.68      759.16      3.60 o
   2   4   8        0.28        0.82      0.34 o
   4   4   8     1313.35     1239.02      6.41 o
   6   4   8       41.39       32.65      1.06 o
   8   4   8      827.23      840.31      6.86 o
  10   4   8      148.28      150.73      3.03 o
  12   4   8        2.83        2.04      1.73 o
 -17   5   8       81.57       83.02      1.66 o
 -15   5   8        0.40       -1.36      0.68 o
 -13   5   8        6.00        2.09      0.82 o
 -11   5   8      832.56      829.65      5.39 o
  -9   5   8     1254.31     1245.54      6.47 o
  -7   5   8      519.36      522.21      3.26 o
  -5   5   8      198.70      185.01      1.69 o
  -3   5   8      191.37      215.32      1.64 o
  -1   5   8      152.17      140.60      1.17 o
   1   5   8      493.03      507.19      2.53 o
   3   5   8      178.45      188.74      1.69 o
   5   5   8      261.77      220.51      2.19 o
   7   5   8      284.61      266.70      2.74 o
   9   5   8      150.26      143.37      2.62 o
  11   5   8       42.24       30.48      1.99 o
  13   5   8       31.15       31.52      2.30 o
 -16   6   8       64.07       64.72      2.33 o
 -14   6   8       56.00       49.14      1.42 o
 -12   6   8      383.92      396.47      3.29 o
 -10   6   8     1895.69     1925.89     13.59 o
  -8   6   8       75.94       76.77      2.37 o
  -6   6   8     1013.98     1013.23      6.11 o
  -4   6   8       11.39       12.84      0.44 o
  -2   6   8       18.40       14.67      0.51 o
   0   6   8      215.90      249.18      1.89 o
   2   6   8       59.05       55.57      0.99 o
   4   6   8      122.87      138.24      1.62 o
   6   6   8      115.80      105.07      1.80 o
   8   6   8        5.54        2.21      1.21 o
  10   6   8        3.97        9.28      1.60 o
  12   6   8        0.06        3.77      1.77 o
 -17   7   8       23.83       18.18      1.85 o
 -15   7   8       15.39       16.91      1.35 o
 -13   7   8        8.42        7.60      0.94 o
 -11   7   8      112.31      101.19      2.86 o
  -9   7   8       20.96       19.90      1.13 o
  -7   7   8      199.95      193.33      3.23 o
  -5   7   8       53.30       48.77      1.50 o
  -3   7   8      117.68      105.44      1.22 o
  -1   7   8      416.85      419.08      4.10 o
   1   7   8        0.20       -0.10      0.56 o
   3   7   8       80.97       91.78      1.43 o
   5   7   8      728.70      724.10      5.09 o
   7   7   8      300.70      306.08      3.29 o
   9   7   8       10.37       11.72      1.50 o
  11   7   8       53.31       62.27      2.40 o
 -16   8   8       37.55       39.64      2.17 o
 -14   8   8       92.08      102.64      2.21 o
 -12   8   8       62.26       52.14      1.38 o
 -10   8   8      142.43      130.70      2.03 o
  -8   8   8     2484.51     2521.46     14.99 o
  -6   8   8      287.35      291.50      3.23 o
  -4   8   8        1.34        0.40      0.53 o
  -2   8   8      431.17      402.20      2.95 o
   0   8   8       64.13       63.03      1.94 o
   2   8   8      125.59      144.96      1.97 o
   4   8   8       74.13       85.05      1.69 o
   6   8   8        0.03        2.62      0.87 o
   8   8   8      147.12      174.03      3.38 o
  10   8   8       79.64       80.90      2.65 o
 -15   9   8        0.35        2.03      1.44 o
 -13   9   8       16.25       19.36      1.60 o
 -11   9   8      108.66       99.65      2.22 o
  -9   9   8        0.30        0.88      0.98 o
  -7   9   8        0.38        0.64      1.19 o
  -5   9   8      419.29      403.65      3.49 o
  -3   9   8      764.49      716.98      5.38 o
  -1   9   8      236.74      244.00      3.25 o
   1   9   8        2.78        0.55      0.80 o
   3   9   8      107.63       98.67      1.78 o
   5   9   8      316.08      295.35      3.45 o
   7   9   8        1.69        5.61      1.27 o
   9   9   8       96.41      105.25      2.85 o
 -14  10   8       71.40       71.12      3.16 o
 -12  10   8       87.57       99.06      2.81 o
 -10  10   8        5.30        6.06      1.98 o
  -8  10   8        0.28        0.14      1.03 o
  -6  10   8      128.75      128.71      2.11 o
  -4  10   8      313.62      341.51      4.52 o
  -2  10   8      146.88      150.84      2.80 o
   0  10   8       17.12       13.80      1.05 o
   2  10   8       13.87       11.17      0.94 o
   4  10   8       14.99       21.56      1.31 o
   6  10   8      110.63      124.00      2.62 o
   8  10   8       71.87       77.19      2.63 o
 -11  11   8       18.93       20.75      1.67 o
  -9  11   8       11.47        9.44      1.89 o
  -7  11   8        5.13        7.73      1.31 o
  -5  11   8       38.95       45.37      1.72 o
  -3  11   8      367.94      372.65      5.15 o
  -1  11   8        3.34        5.86      1.05 o
   1  11   8        9.25       10.19      1.30 o
   3  11   8       43.15       40.33      1.43 o
   5  11   8        7.19        6.09      1.22 o
   7  11   8       39.38       48.66      2.04 o
 -10  12   8       33.46       29.27      1.88 o
  -8  12   8      230.73      240.64      4.21 o
  -6  12   8      117.87      102.64      3.59 o
  -4  12   8        0.21       -2.89      1.44 o
  -2  12   8       12.13       13.92      1.58 o
   0  12   8      194.23      207.29      4.90 o
   2  12   8       29.17       31.12      2.00 o
   4  12   8       22.17       22.76      1.61 o
  -7  13   8        0.02        0.32      1.47 o
  -5  13   8        0.12       -0.91      1.43 o
  -3  13   8        9.47        7.66      1.95 o
  -1  13   8       46.07       49.31      2.40 o
   1  13   8       18.37       26.66      2.86 o
   3  13   8       25.81       19.67      1.27 o
 -19   1   9        2.37        3.88      2.11 o
 -17   1   9        8.17        7.33      0.93 o
 -15   1   9        8.33        9.30      0.78 o
 -13   1   9      612.38      610.78      3.67 o
 -11   1   9      147.50      151.40      1.33 o
  -9   1   9       15.74       10.92      0.40 o
  -7   1   9       17.04       32.03      0.53 o
  -5   1   9      142.51      140.75      1.01 o
  -3   1   9     1621.96     1750.79      7.38 o
  -1   1   9     1777.08     1587.16      6.54 o
   1   1   9      108.17      111.67      0.97 o
   3   1   9       71.82       75.04      0.98 o
   5   1   9       17.05       19.16      0.75 o
   7   1   9      215.75      214.69      2.29 o
   9   1   9      180.77      174.47      2.59 o
  11   1   9        0.00       -2.54      1.27 o
  13   1   9        1.02        0.25      2.01 o
 -18   2   9       81.43       98.90      2.62 o
 -16   2   9       91.19      117.51      1.94 o
 -14   2   9        6.47        6.70      0.65 o
 -12   2   9        5.36        4.81      0.56 o
 -10   2   9        9.33        9.90      0.49 o
  -8   2   9      229.98      218.80      1.50 o
  -6   2   9      139.14      129.55      1.23 o
  -4   2   9     2065.47     2016.74      8.75 o
  -2   2   9        1.95        1.83      0.32 o
   0   2   9     3449.42     3447.75     13.81 o
   2   2   9        1.07        1.88      0.50 o
   4   2   9     3410.43     3232.89     14.78 o
   6   2   9     2791.23     2720.96     14.62 o
   8   2   9       71.65       85.57      1.90 o
  10   2   9        6.49        8.33      1.27 o
  12   2   9      139.49      153.88      3.39 o
 -17   3   9       16.63       24.27      1.03 o
 -15   3   9      232.92      224.15      2.08 o
 -13   3   9      234.83      241.82      2.26 o
 -11   3   9       21.48       22.44      0.73 o
  -9   3   9      461.39      500.33      2.91 o
  -7   3   9       98.51      119.41      1.08 o
  -5   3   9      290.96      329.22      2.31 o
  -3   3   9      204.80      198.39      1.38 o
  -1   3   9     1302.40     1308.31      5.89 o
   1   3   9       13.52       15.58      0.50 o
   3   3   9       59.06       50.04      0.90 o
   5   3   9      284.27      262.19      2.38 o
   7   3   9      195.62      172.74      2.25 o
   9   3   9        0.74       -2.20      1.10 o
  11   3   9        0.50       -0.77      1.30 o
 -18   4   9       26.21       29.89      1.26 o
 -16   4   9      343.84      353.36      3.34 o
 -14   4   9      318.48      348.53      3.14 o
 -12   4   9       27.22       23.83      0.84 o
 -10   4   9      327.48      336.14      2.33 o
  -8   4   9      690.60      714.86      3.86 o
  -6   4   9        2.85        4.54      0.44 o
  -4   4   9      230.50      209.58      1.74 o
  -2   4   9      525.78      507.47      2.93 o
   0   4   9        9.35       11.78      0.50 o
   2   4   9      793.27      719.64      3.93 o
   4   4   9      212.34      222.41      2.23 o
   6   4   9      141.10      141.49      1.94 o
   8   4   9      541.72      470.06      4.38 o
  10   4   9      430.67      388.85      4.71 o
  12   4   9       13.48       10.20      2.00 o
 -17   5   9        4.44        4.93      1.27 o
 -15   5   9        0.10        0.57      0.93 o
 -13   5   9       27.19       24.68      0.99 o
 -11   5   9        1.01        0.66      0.68 o
  -9   5   9       60.75       53.58      0.96 o
  -7   5   9      962.98      947.32      5.57 o
  -5   5   9       68.08       50.79      1.06 o
  -3   5   9       59.97       71.83      1.06 o
  -1   5   9      269.05      264.41      2.02 o
   1   5   9      311.76      304.01      2.21 o
   3   5   9       85.37       97.41      1.30 o
   5   5   9      750.31      742.27      4.98 o
   7   5   9       94.34      110.52      2.01 o
   9   5   9      150.73      182.34      3.06 o
  11   5   9      161.20      177.26      3.39 o
 -16   6   9       16.86       13.54      1.62 o
 -14   6   9      263.64      261.40      2.90 o
 -12   6   9      763.63      792.18      6.72 o
 -10   6   9      129.36      125.50      1.53 o
  -8   6   9        6.06        4.20      0.81 o
  -6   6   9        1.47        0.40      0.70 o
  -4   6   9      718.92      695.71      4.48 o
  -2   6   9        6.72        3.12      0.51 o
   0   6   9      807.72      790.51      5.24 o
   2   6   9       26.45       29.00      0.84 o
   4   6   9      110.50      121.68      1.62 o
   6   6   9        0.54        0.71      1.07 o
   8   6   9      351.81      355.08      4.16 o
  10   6   9      229.95      214.45      3.66 o
 -15   7   9        0.90        0.03      1.44 o
 -13   7   9        5.23        7.35      1.27 o
 -11   7   9      155.51      154.93      3.15 o
  -9   7   9       76.41       66.65      1.36 o
  -7   7   9       94.65       97.95      2.22 o
  -5   7   9       54.04       58.77      1.82 o
  -3   7   9       18.59       14.84      0.62 o
  -1   7   9        1.46        0.24      0.57 o
   1   7   9      181.63      172.64      1.94 o
   3   7   9        6.46        5.87      0.82 o
   5   7   9      312.65      288.94      2.98 o
   7   7   9       98.84       98.06      2.16 o
   9   7   9      131.21      131.57      2.75 o
 -16   8   9       40.30       51.90      2.43 o
 -14   8   9        0.38        0.91      1.50 o
 -12   8   9       46.65       50.02      1.71 o
 -10   8   9      224.44      207.59      4.56 o
  -8   8   9      108.26      109.57      1.40 o
  -6   8   9       46.44       43.64      1.85 o
  -4   8   9      311.45      348.22      3.00 o
  -2   8   9       65.97       61.35      1.29 o
   0   8   9      191.44      160.79      1.99 o
   2   8   9       62.78       56.52      1.29 o
   4   8   9        6.40       12.44      0.98 o
   6   8   9       23.74       18.96      1.37 o
   8   8   9       83.00      107.43      2.47 o
  10   8   9      139.13      161.54      3.07 o
 -15   9   9       17.80       14.08      1.79 o
 -13   9   9        1.74        0.90      1.59 o
 -11   9   9       18.97       14.62      1.14 o
  -9   9   9        2.78        5.18      0.78 o
  -7   9   9        0.25        0.26      0.61 o
  -5   9   9       24.41       21.14      0.89 o
  -3   9   9       40.56       41.28      1.15 o
  -1   9   9      206.21      214.79      3.32 o
   1   9   9      119.78      112.68      2.03 o
   3   9   9      261.30      276.61      2.98 o
   5   9   9      151.65      142.20      2.62 o
   7   9   9       26.73       35.37      1.89 o
   9   9   9       70.03       97.86      3.11 o
 -12  10   9       41.53       49.25      2.31 o
 -10  10   9       90.24       89.81      3.64 o
  -8  10   9      333.08      346.88      5.48 o
  -6  10   9       89.73       94.52      1.99 o
  -4  10   9        1.11        0.42      1.10 o
  -2  10   9      205.70      223.61      3.36 o
   0  10   9        5.25        8.15      0.99 o
   2  10   9        2.00       -0.30      1.11 o
   4  10   9       21.68       27.22      1.35 o
   6  10   9       14.14       15.42      1.49 o
 -11  11   9       42.49       46.07      2.94 o
  -9  11   9       19.03       21.83      1.75 o
  -7  11   9        1.80        3.51      1.35 o
  -5  11   9       24.32       24.28      1.40 o
  -3  11   9       27.27       24.58      1.74 o
  -1  11   9       32.66       27.32      1.58 o
   1  11   9      228.65      227.21      3.66 o
   3  11   9        7.61       11.11      1.09 o
   5  11   9        5.93        2.80      1.16 o
 -10  12   9       24.60       26.56      2.09 o
  -8  12   9       42.04       40.33      2.03 o
  -6  12   9       84.82       83.47      2.51 o
  -4  12   9       26.47       19.63      1.61 o
  -2  12   9       63.80       66.33      2.72 o
   0  12   9        0.05       -1.54      1.62 o
   2  12   9       38.67       38.97      2.43 o
   4  12   9        8.02        5.01      1.21 o
  -7  13   9       36.22       38.92      2.00 o
  -5  13   9       23.94       30.38      1.93 o
  -3  13   9        6.68        3.92      1.92 o
  -1  13   9       85.03      104.11      4.06 o
   1  13   9        3.01       -0.71      1.54 o
 -18   0  10        2.33        6.43      1.42 o
 -16   0  10       18.71       17.20      1.32 o
 -14   0  10      209.95      184.55      2.76 o
 -12   0  10      165.22      168.61      2.16 o
 -10   0  10      133.62      148.28      1.78 o
  -8   0  10      501.90      514.18      3.82 o
  -6   0  10      203.08      172.98      1.49 o
  -4   0  10      225.27      225.66      1.94 o
  -2   0  10      267.20      277.97      2.36 o
   0   0  10    15356.34    14619.16     85.59 o
   2   0  10     5108.54     4950.40     30.68 o
   4   0  10       92.00       92.53      2.18 o
   6   0  10      247.43      243.32      3.29 o
   8   0  10      398.08      406.53      7.03 o
  10   0  10       83.54       79.56      3.33 o
  12   0  10      299.23      342.17     19.38 o
 -17   1  10       39.80       41.91      1.21 o
 -15   1  10        0.21        1.65      0.63 o
 -13   1  10       55.95       60.66      1.05 o
 -11   1  10        9.87        9.29      0.45 o
  -9   1  10       10.67        9.04      0.42 o
  -7   1  10      170.11      187.77      1.42 o
  -5   1  10     1401.17     1446.09      6.23 o
  -3   1  10        0.42       -0.34      0.29 o
  -1   1  10      947.87      866.06      4.06 o
   1   1  10      321.34      323.06      1.93 o
   3   1  10       30.55       42.96      0.87 o
   5   1  10      147.03      127.74      2.04 o
   7   1  10      123.58      126.36      2.12 o
   9   1  10      160.92      152.79      2.99 o
  11   1  10       61.80       56.82      2.67 o
 -18   2  10        5.72        9.04      0.93 o
 -16   2  10        6.40        6.40      0.69 o
 -14   2  10        0.06       -0.42      0.47 o
 -12   2  10       77.05       75.90      1.18 o
 -10   2  10        9.03        9.75      0.56 o
  -8   2  10        0.11       -0.49      0.43 o
  -6   2  10       78.53       60.72      0.90 o
  -4   2  10      115.22      124.95      1.15 o
  -2   2  10     2697.73     2699.83     11.40 o
   0   2  10      177.34      150.10      1.26 o
   2   2  10      334.33      314.08      2.09 o
   4   2  10      454.43      449.49      2.97 o
   6   2  10      531.58      473.35      3.72 o
   8   2  10       27.88       18.42      1.11 o
  10   2  10       38.23       26.46      1.53 o
  12   2  10        4.16        3.99      1.87 o
 -17   3  10        0.92        1.89      0.88 o
 -15   3  10        2.04        2.26      0.86 o
 -13   3  10        1.91        2.02      0.69 o
 -11   3  10      103.17       93.39      1.28 o
  -9   3  10      725.98      707.05      3.94 o
  -7   3  10       38.77       45.57      0.73 o
  -5   3  10        0.77       -0.78      0.39 o
  -3   3  10      449.43      407.00      2.42 o
  -1   3  10        4.89        7.22      0.38 o
   1   3  10      553.62      579.19      3.20 o
   3   3  10      542.34      524.16      3.47 o
   5   3  10      223.99      224.58      2.32 o
   7   3  10       42.19       55.98      1.53 o
   9   3  10       69.22       82.24      1.94 o
  11   3  10       89.36       84.30      3.69 o
 -18   4  10       62.41       67.59      2.06 o
 -16   4  10      108.23      119.52      2.30 o
 -14   4  10       23.17       21.91      1.03 o
 -12   4  10       27.62       24.81      0.92 o
 -10   4  10       66.66       68.08      1.05 o
  -8   4  10      677.77      686.15      3.71 o
  -6   4  10       36.85       33.60      0.82 o
  -4   4  10     2034.07     2039.49      9.86 o
  -2   4  10       46.20       49.82      0.83 o
   0   4  10     1413.02     1316.94      6.28 o
   2   4  10      222.57      167.40      1.55 o
   4   4  10      752.70      719.59      4.63 o
   6   4  10      327.34      371.25      3.13 o
   8   4  10       35.60       44.01      1.59 o
  10   4  10       43.04       39.06      2.03 o
 -17   5  10        1.13        3.49      1.28 o
 -15   5  10        0.50        1.09      0.91 o
 -13   5  10       88.83       87.71      1.56 o
 -11   5  10       29.60       34.52      0.90 o
  -9   5  10       10.95        3.09      0.48 o
  -7   5  10      424.90      446.40      4.24 o
  -5   5  10       14.26       18.02      0.64 o
  -3   5  10        0.40        0.03      0.40 o
  -1   5  10      408.10      351.09      2.56 o
   1   5  10       78.91       81.50      1.45 o
   3   5  10      381.14      312.92      2.69 o
   5   5  10      168.04      163.76      2.43 o
   7   5  10       72.34       78.21      2.40 o
   9   5  10        7.62       12.77      1.37 o
  11   5  10       55.78       45.27      2.20 o
 -16   6  10       63.03       57.71      1.75 o
 -14   6  10      160.96      154.88      2.59 o
 -12   6  10      115.81      113.73      1.80 o
 -10   6  10      183.48      170.33      1.92 o
  -8   6  10        3.88        3.65      1.02 o
  -6   6  10      341.53      341.42      3.65 o
  -4   6  10      173.23      177.84      1.82 o
  -2   6  10      559.04      513.46      3.65 o
   0   6  10       26.85       26.81      0.87 o
   2   6  10        2.24        2.70      0.70 o
   4   6  10        1.57        1.34      1.05 o
   6   6  10      434.07      411.08      4.19 o
   8   6  10       47.14       34.53      1.74 o
  10   6  10      124.20       97.61      2.58 o
 -15   7  10        4.38        3.91      1.39 o
 -13   7  10        1.47        1.46      1.02 o
 -11   7  10      305.55      295.73      4.81 o
  -9   7  10        1.42        1.20      0.81 o
  -7   7  10        0.47       -0.92      1.13 o
  -5   7  10        8.41        9.82      1.35 o
  -3   7  10      237.87      241.35      2.31 o
  -1   7  10      214.11      219.37      2.41 o
   1   7  10     1147.93     1018.46      7.13 o
   3   7  10      130.89      134.71      2.00 o
   5   7  10       15.09       20.99      1.71 o
   7   7  10       41.69       59.42      2.18 o
   9   7  10      281.73      294.51      4.31 o
 -14   8  10      107.92       98.07      2.57 o
 -12   8  10      261.57      262.67      5.86 o
 -10   8  10       59.10       61.86      1.42 o
  -8   8  10       40.85       50.20      2.50 o
  -6   8  10       12.22        7.34      1.41 o
  -4   8  10      301.39      295.63      2.75 o
  -2   8  10      200.20      205.08      2.59 o
   0   8  10       60.28       43.07      1.31 o
   2   8  10        0.19        1.59      0.72 o
   4   8  10      427.89      444.78      4.24 o
   6   8  10       10.38       15.76      1.42 o
   8   8  10       37.96       48.84      2.04 o
 -13   9  10       61.30       56.77      2.01 o
 -11   9  10        0.37       -1.39      1.24 o
  -9   9  10       11.22        9.90      1.41 o
  -7   9  10       26.10       32.87      2.05 o
  -5   9  10       45.94       44.48      1.47 o
  -3   9  10      221.30      214.41      3.69 o
  -1   9  10        0.27        1.57      0.98 o
   1   9  10       28.02       22.62      1.14 o
   3   9  10        2.33        4.70      0.97 o
   5   9  10      309.01      315.01      3.71 o
   7   9  10       57.91       55.79      2.09 o
 -12  10  10        8.72        9.75      1.76 o
 -10  10  10        7.53        9.89      2.36 o
  -8  10  10       24.86       31.44      1.31 o
  -6  10  10       16.31       15.44      0.91 o
  -4  10  10      306.06      297.42      4.38 o
  -2  10  10       18.01       17.19      1.90 o
   0  10  10       12.85       10.88      1.18 o
   2  10  10      135.79      135.35      3.22 o
   4  10  10       73.64       88.63      2.06 o
   6  10  10      131.69      159.19      3.25 o
 -11  11  10        0.00        1.83      1.71 o
  -9  11  10       12.24       12.82      1.72 o
  -7  11  10        4.78        4.97      1.35 o
  -5  11  10      239.12      267.16      3.89 o
  -3  11  10       18.59       19.01      3.48 o
  -1  11  10       24.54       23.69      2.35 o
   1  11  10       17.36       10.69      1.69 o
   3  11  10       51.84       59.54      3.75 o
   5  11  10      139.65      156.85      2.81 o
  -8  12  10       73.99       68.55      2.30 o
  -6  12  10       36.29       35.71      1.93 o
  -4  12  10       14.15       16.48      2.13 o
  -2  12  10        3.10        2.10      2.30 o
   0  12  10        1.81        3.14      1.59 o
   2  12  10        6.96        3.90      2.02 o
 -17   1  11       27.36       26.38      1.07 o
 -15   1  11        4.14        1.56      0.67 o
 -13   1  11        4.39        7.09      0.63 o
 -11   1  11       44.53       41.23      0.87 o
  -9   1  11      229.50      198.59      1.64 o
  -7   1  11       53.36       44.42      0.81 o
  -5   1  11      912.96      839.72      4.16 o
  -3   1  11       43.30       57.42      1.18 o
  -1   1  11       11.70       11.70      0.60 o
   1   1  11        7.51       12.59      0.85 o
   3   1  11      555.00      537.55      3.27 o
   5   1  11        0.80       -1.14      0.68 o
   7   1  11        3.30        7.38      1.08 o
   9   1  11       73.98       75.96      2.15 o
  11   1  11       44.59       46.03      2.37 o
 -18   2  11       50.71       45.41      1.34 o
 -16   2  11       37.14       35.88      1.06 o
 -14   2  11       28.31       33.99      1.03 o
 -12   2  11       41.06       42.02      0.97 o
 -10   2  11        0.85        1.59      0.54 o
  -8   2  11       63.79       65.36      1.11 o
  -6   2  11      591.69      549.60      3.02 o
  -4   2  11     8256.24     8246.84     35.37 o
  -2   2  11       59.94       54.37      0.80 o
   0   2  11      288.77      282.75      1.96 o
   2   2  11     6521.36     6474.25     30.04 o
   4   2  11      944.23      922.15      5.41 o
   6   2  11       50.45       49.33      1.35 o
   8   2  11      263.07      249.64      3.03 o
  10   2  11       92.58       86.76      2.46 o
 -17   3  11        0.63       -0.54      0.98 o
 -15   3  11       55.01       47.20      1.23 o
 -13   3  11        0.12       -0.54      0.64 o
 -11   3  11       39.44       32.99      0.89 o
  -9   3  11      501.86      484.87      2.97 o
  -7   3  11      355.29      295.55      2.10 o
  -5   3  11      441.81      423.57      2.98 o
  -3   3  11      271.69      253.25      1.85 o
  -1   3  11      113.49      114.92      1.13 o
   1   3  11      189.73      173.45      1.76 o
   3   3  11      228.25      232.63      2.23 o
   5   3  11      611.87      563.58      4.06 o
   7   3  11      233.37      217.29      2.94 o
   9   3  11      142.44      121.79      2.57 o
 -16   4  11       63.00       59.08      1.63 o
 -14   4  11        1.09        0.16      0.77 o
 -12   4  11        1.08       -0.18      0.80 o
 -10   4  11       25.51       22.58      0.76 o
  -8   4  11       61.63       50.95      0.92 o
  -6   4  11     2657.52     2546.94     12.57 o
  -4   4  11      249.84      245.41      1.79 o
  -2   4  11        0.14       -0.96      0.49 o
   0   4  11      950.25      928.37      5.06 o
   2   4  11      766.96      703.59      4.94 o
   4   4  11     1986.68     1752.52     10.12 o
   6   4  11      213.89      171.63      2.52 o
   8   4  11       17.17       22.93      1.47 o
  10   4  11       39.72       38.27      1.96 o
 -17   5  11        0.24       -1.22      1.13 o
 -15   5  11        5.41        3.90      0.99 o
 -13   5  11      175.50      189.01      2.13 o
 -11   5  11      172.95      190.92      1.94 o
  -9   5  11      632.30      641.06      4.17 o
  -7   5  11     1095.14     1113.50      8.56 o
  -5   5  11      383.95      353.64      2.89 o
  -3   5  11      183.24      139.07      1.45 o
  -1   5  11        6.33       17.70      0.80 o
   1   5  11      351.66      322.06      2.86 o
   3   5  11        1.16       -0.95      1.03 o
   5   5  11      906.78      954.22      6.99 o
   7   5  11      837.32      839.70      6.41 o
   9   5  11       21.10       23.61      1.67 o
 -16   6  11       36.67       35.29      1.80 o
 -14   6  11       32.49       27.02      1.28 o
 -12   6  11      188.16      199.36      2.12 o
 -10   6  11        4.92        7.72      0.55 o
  -8   6  11      893.85      932.64      8.36 o
  -6   6  11      229.15      232.07      3.15 o
  -4   6  11      108.40      135.46      1.55 o
  -2   6  11       50.00       38.76      0.94 o
   0   6  11      385.66      368.80      3.98 o
   2   6  11      141.20      107.99      1.64 o
   4   6  11       60.09       66.96      1.67 o
   6   6  11      138.02      125.90      2.63 o
   8   6  11        0.18        2.20      1.65 o
 -15   7  11        0.59       -0.08      1.23 o
 -13   7  11        2.32        1.92      1.08 o
 -11   7  11      377.53      402.07      4.86 o
  -9   7  11      163.18      171.31      3.45 o
  -7   7  11        8.47       12.40      1.35 o
  -5   7  11       63.14       75.65      2.25 o
  -3   7  11       14.84       10.48      0.57 o
  -1   7  11       26.98       22.69      1.41 o
   1   7  11      459.87      406.51      3.88 o
   3   7  11        1.48       -0.64      0.85 o
   5   7  11      146.68      134.10      2.35 o
   7   7  11        1.27        2.68      1.46 o
 -14   8  11       66.91       69.48      2.23 o
 -12   8  11      236.93      235.94      5.61 o
 -10   8  11        4.27        4.06      0.99 o
  -8   8  11       74.97       81.43      3.40 o
  -6   8  11       37.40       31.80      1.83 o
  -4   8  11       15.90       12.63      0.90 o
  -2   8  11       29.46       29.10      1.27 o
   0   8  11        0.68        2.87      0.94 o
   2   8  11      120.76      129.98      2.35 o
   4   8  11        1.05        3.14      1.11 o
   6   8  11       86.88       85.57      2.43 o
 -13   9  11        7.20        5.84      1.41 o
 -11   9  11       69.40       63.70      2.11 o
  -9   9  11       41.03       47.47      3.11 o
  -7   9  11      111.33      114.86      3.68 o
  -5   9  11      113.79      120.49      3.42 o
  -3   9  11       94.48       78.92      2.51 o
  -1   9  11      143.89      143.24      2.50 o
   1   9  11      108.37       98.63      2.67 o
   3   9  11        2.59       11.21      1.49 o
   5   9  11       89.20      101.90      2.34 o
 -12  10  11        0.15       -0.47      1.30 o
 -10  10  11        0.53       -0.42      1.09 o
  -8  10  11       13.10       12.47      0.89 o
  -6  10  11       42.83       42.89      1.25 o
  -4  10  11       74.57       63.21      3.33 o
  -2  10  11       19.86       11.98      2.25 o
   0  10  11      109.58      113.52      2.58 o
   2  10  11       33.05       32.68      2.16 o
   4  10  11       47.77       62.04      2.16 o
  -9  11  11       11.99       14.29      2.55 o
  -7  11  11       19.25       18.41      1.48 o
  -5  11  11       32.58       38.65      3.55 o
  -3  11  11       15.96        9.52      2.30 o
  -1  11  11        9.07        7.54      2.18 o
   1  11  11       48.10       48.79      2.64 o
   3  11  11       16.75       20.93      2.22 o
  -6  12  11       21.79       21.98      2.19 o
  -4  12  11        1.31        1.90      3.33 o
  -2  12  11       80.78       83.13      2.87 o
 -18   0  12        7.08       12.36      1.70 o
 -16   0  12        5.65        2.00      1.00 o
 -14   0  12       37.20       24.65      1.08 o
 -12   0  12       16.33       19.01      0.88 o
 -10   0  12      223.40      184.51      2.14 o
  -8   0  12     1093.12     1038.19      7.19 o
  -6   0  12     1033.53     1073.48     11.33 o
  -4   0  12     1217.17     1087.47      9.18 o
  -2   0  12    19968.74    20270.38    123.01 o
   0   0  12     3147.40     3084.67     21.10 o
   2   0  12     1282.83     1196.88     11.28 o
   4   0  12       66.65       69.89      2.23 o
   6   0  12      465.98      430.53      7.42 o
   8   0  12      431.51      422.98     11.69 o
  10   0  12       14.45       11.25      2.54 o
 -17   1  12        3.37        1.94      0.86 o
 -15   1  12       18.26       17.91      0.89 o
 -13   1  12      463.88      454.54      4.75 o
 -11   1  12      313.22      300.29      2.86 o
  -9   1  12      114.84      131.20      1.55 o
  -7   1  12      239.76      231.94      1.79 o
  -5   1  12     1571.30     1547.45      9.37 o
  -3   1  12     1063.66     1031.23      5.67 o
  -1   1  12       68.14       73.64      1.96 o
   1   1  12      146.56      140.90      1.71 o
   3   1  12       18.65       18.28      0.86 o
   5   1  12       65.52       62.70      1.52 o
   7   1  12       65.37       68.14      1.96 o
   9   1  12        3.80        6.34      1.52 o
 -16   2  12       18.50       23.53      1.29 o
 -14   2  12        2.89        0.94      0.75 o
 -12   2  12        7.69        6.12      0.68 o
 -10   2  12      204.51      168.93      1.83 o
  -8   2  12      112.93       98.03      1.32 o
  -6   2  12      666.93      703.22      4.19 o
  -4   2  12     2010.81     2025.04      9.52 o
  -2   2  12      246.20      245.54      1.86 o
   0   2  12     3176.25     3084.33     15.28 o
   2   2  12       29.38       25.09      0.88 o
   4   2  12       37.32       41.74      1.16 o
   6   2  12       75.58       52.91      2.08 o
   8   2  12        4.32        0.46      1.21 o
 -17   3  12        0.81       -0.16      1.19 o
 -15   3  12       55.77       55.43      1.48 o
 -13   3  12        0.15        0.27      0.69 o
 -11   3  12       45.81       35.20      1.08 o
  -9   3  12      366.38      385.27      2.83 o
  -7   3  12       10.53        4.44      0.59 o
  -5   3  12      653.57      675.91      3.88 o
  -3   3  12      364.30      359.36      2.43 o
  -1   3  12      371.21      331.49      2.61 o
   1   3  12      587.31      631.87      5.71 o
   3   3  12      772.56      855.06      5.30 o
   5   3  12        2.18        1.25      0.87 o
   7   3  12       47.43       40.52      1.62 o
   9   3  12      189.43      198.61      3.73 o
 -16   4  12       59.36       72.35      1.70 o
 -14   4  12        8.96       13.81      0.91 o
 -12   4  12      129.59      138.34      1.70 o
 -10   4  12       12.08        4.83      0.68 o
  -8   4  12     1457.57     1594.07      9.60 o
  -6   4  12       65.85       78.49      1.11 o
  -4   4  12      151.46      138.85      1.45 o
  -2   4  12      407.23      368.72      2.96 o
   0   4  12      586.71      581.89      3.99 o
   2   4  12       20.32       31.08      1.14 o
   4   4  12       12.33       12.38      1.09 o
   6   4  12      297.20      298.74      3.74 o
   8   4  12      134.84      145.47      3.65 o
 -15   5  12        5.65        8.57      1.07 o
 -13   5  12        8.99       11.79      0.90 o
 -11   5  12      375.98      358.73      3.20 o
  -9   5  12       26.67       18.30      0.62 o
  -7   5  12       69.87       78.06      1.28 o
  -5   5  12      573.85      471.75      4.05 o
  -3   5  12      103.42      103.37      1.45 o
  -1   5  12       43.39       32.15      0.92 o
   1   5  12       18.83       25.76      0.88 o
   3   5  12       94.86      108.44      1.73 o
   5   5  12       10.42        3.57      1.05 o
   7   5  12        0.66        2.63      1.33 o
 -16   6  12       71.32       72.42      2.09 o
 -14   6  12        5.41        0.64      0.97 o
 -12   6  12        0.90        2.68      0.87 o
 -10   6  12      571.62      564.64      8.06 o
  -8   6  12      385.86      402.76      5.09 o
  -6   6  12       17.58       15.21      1.35 o
  -4   6  12      581.02      532.02      4.21 o
  -2   6  12      257.42      249.54      3.00 o
   0   6  12      518.48      402.67      3.33 o
   2   6  12      112.68       91.07      1.45 o
   4   6  12       95.89      108.48      2.00 o
   6   6  12      398.59      355.52      4.20 o
   8   6  12        1.13        0.90      1.89 o
 -15   7  12       13.54        9.67      1.33 o
 -13   7  12       46.77       37.90      2.43 o
 -11   7  12      277.64      274.67      4.93 o
  -9   7  12      150.34      167.48      3.56 o
  -7   7  12       25.82       27.81      1.78 o
  -5   7  12        0.83       -2.77      1.38 o
  -3   7  12     1026.45      920.44      6.19 o
  -1   7  12        0.62        3.22      0.88 o
   1   7  12       95.27       99.36      2.07 o
   3   7  12      263.01      262.05      2.75 o
   5   7  12       51.20       58.15      1.85 o
   7   7  12        1.94        6.16      1.83 o
 -14   8  12       68.44       70.68      3.36 o
 -12   8  12       45.72       55.09      3.05 o
 -10   8  12        2.68        4.48      1.60 o
  -8   8  12        6.21       10.19      1.73 o
  -6   8  12       34.70       26.93      1.84 o
  -4   8  12       48.69       46.06      1.00 o
  -2   8  12      549.65      515.43      6.13 o
   0   8  12        2.38        3.69      1.05 o
   2   8  12      113.17       98.98      2.42 o
   4   8  12      124.09      148.20      2.66 o
   6   8  12       13.23       18.10      1.60 o
 -11   9  12        3.45        3.16      0.96 o
  -9   9  12       38.61       46.06      3.03 o
  -7   9  12        0.01       -1.26      1.83 o
  -5   9  12       60.90       50.40      1.66 o
  -3   9  12       39.98       32.35      1.44 o
  -1   9  12        8.92        8.04      1.21 o
   1   9  12      358.61      332.32      4.88 o
   3   9  12        0.36       -0.98      1.83 o
   5   9  12        8.40       16.37      1.34 o
 -10  10  12        6.61        6.71      0.98 o
  -8  10  12      162.63      178.34      6.35 o
  -6  10  12        0.27       -1.64      1.62 o
  -4  10  12       27.55       28.33      2.80 o
  -2  10  12        3.34        1.48      1.54 o
   0  10  12      119.51      118.93      3.46 o
   2  10  12      149.66      178.14      5.67 o
  -7  11  12      135.97      136.39      3.65 o
  -5  11  12       48.11       45.19      3.33 o
  -3  11  12        0.01       -2.84      1.54 o
  -1  11  12       32.52       37.19      3.09 o
 -17   1  13       17.81       20.61      1.38 o
 -15   1  13       92.81       96.80      1.78 o
 -13   1  13       38.34       39.72      1.14 o
 -11   1  13      115.95      104.11      1.35 o
  -9   1  13      382.41      361.77      2.67 o
  -7   1  13       20.66       20.81      0.79 o
  -5   1  13        0.95        3.56      0.65 o
  -3   1  13        0.19        0.20      0.49 o
  -1   1  13      306.62      306.59      2.57 o
   1   1  13        0.06       -0.47      0.59 o
   3   1  13      130.61      135.19      2.21 o
   5   1  13      132.94      131.97      2.15 o
   7   1  13       42.92       54.32      1.75 o
 -16   2  13       14.15       13.85      1.28 o
 -14   2  13        7.64        4.53      0.88 o
 -12   2  13        2.89        6.49      0.74 o
 -10   2  13        2.15        6.89      0.72 o
  -8   2  13     1013.87     1039.41      7.21 o
  -6   2  13     1429.83     1464.18      8.27 o
  -4   2  13     1178.70     1264.87      6.93 o
  -2   2  13       48.84       45.08      0.87 o
   0   2  13        6.65        4.55      0.65 o
   2   2  13      244.00      222.16      2.38 o
   4   2  13      636.91      602.73      4.67 o
   6   2  13        6.22        5.25      1.21 o
   8   2  13       83.13       95.79      2.45 o
 -15   3  13       72.31       81.60      1.70 o
 -13   3  13        0.59       -1.49      0.74 o
 -11   3  13       38.63       35.83      1.01 o
  -9   3  13     1389.52     1353.91      8.64 o
  -7   3  13      894.34      859.44      5.40 o
  -5   3  13       22.55       18.18      0.80 o
  -3   3  13       92.37       83.46      1.28 o
  -1   3  13      187.22      186.88      1.86 o
   1   3  13       15.03       15.60      0.87 o
   3   3  13        3.40        2.97      0.87 o
   5   3  13       38.22       32.04      1.34 o
   7   3  13       42.59       32.02      1.71 o
 -16   4  13        0.02       -2.13      1.16 o
 -14   4  13       15.53       14.12      1.07 o
 -12   4  13       23.91       28.46      1.03 o
 -10   4  13      566.58      566.88      4.01 o
  -8   4  13      424.35      409.16      3.02 o
  -6   4  13      416.84      392.57      2.84 o
  -4   4  13      414.86      382.57      3.03 o
  -2   4  13        6.90        6.96      0.79 o
   0   4  13        9.14        5.27      0.86 o
   2   4  13      416.53      357.57      3.13 o
   4   4  13       66.36       56.70      1.62 o
   6   4  13       41.53       42.84      1.72 o
 -15   5  13        6.20        7.13      1.03 o
 -13   5  13        2.41        2.58      0.94 o
 -11   5  13        1.14        2.24      0.68 o
  -9   5  13      180.89      178.47      2.44 o
  -7   5  13      973.01      902.50      8.40 o
  -5   5  13      160.32      183.71      2.09 o
  -3   5  13       40.28       36.52      1.11 o
  -1   5  13      105.77      125.66      1.75 o
   1   5  13       82.73       91.17      1.93 o
   3   5  13      173.90      173.18      2.27 o
   5   5  13      421.61      433.44      5.99 o
   7   5  13      250.39      248.10      3.70 o
 -14   6  13       10.78        9.71      1.29 o
 -12   6  13      387.19      399.01      6.92 o
 -10   6  13       35.60       37.77      1.16 o
  -8   6  13       40.45       47.50      2.42 o
  -6   6  13      123.82      120.30      2.55 o
  -4   6  13       15.15        8.98      0.76 o
  -2   6  13       27.74       23.91      1.06 o
   0   6  13      204.00      203.65      2.29 o
   2   6  13        2.16        2.62      0.98 o
   4   6  13       13.44       19.33      1.30 o
   6   6  13      218.96      225.85      3.39 o
 -13   7  13       47.35       41.85      1.59 o
 -11   7  13        4.11        4.44      0.77 o
  -9   7  13        3.34        2.88      1.56 o
  -7   7  13        1.65        2.73      1.80 o
  -5   7  13        5.22        4.58      0.64 o
  -3   7  13      350.93      313.97      3.42 o
  -1   7  13       97.10      106.61      1.87 o
   1   7  13       22.17       13.34      1.32 o
   3   7  13       26.35       22.35      1.26 o
   5   7  13       87.75       74.34      2.03 o
 -12   8  13      299.36      330.86      6.74 o
 -10   8  13       24.93       26.67      2.05 o
  -8   8  13       57.89       60.01      2.59 o
  -6   8  13       11.21        9.55      1.58 o
  -4   8  13        1.02        2.61      0.94 o
  -2   8  13      111.36      117.30      2.36 o
   0   8  13        3.84        5.65      1.14 o
   2   8  13       60.58       56.91      2.33 o
   4   8  13       96.73      102.57      2.60 o
 -11   9  13       21.10       25.21      2.09 o
  -9   9  13       19.26       27.64      2.93 o
  -7   9  13       21.57       17.50      2.35 o
  -5   9  13       34.27       38.60      1.90 o
  -3   9  13       10.94       10.56      1.13 o
  -1   9  13        0.44        0.62      1.15 o
   1   9  13       61.05       71.13      3.01 o
   3   9  13        0.26        0.77      2.00 o
  -8  10  13        1.76       -1.91      2.26 o
  -6  10  13       29.63       29.78      2.80 o
  -4  10  13        2.88        4.33      1.24 o
  -2  10  13        0.46        0.68      1.25 o
   0  10  13       73.72       76.49      2.77 o
 -16   0  14       17.52       11.59      1.68 o
 -14   0  14       63.42       42.90      2.29 o
 -12   0  14      114.17      125.86      2.56 o
 -10   0  14       63.12       69.74      2.11 o
  -8   0  14     1019.14     1018.47     11.03 o
  -6   0  14     1840.47     1770.84     13.73 o
  -4   0  14        7.69        8.98      1.00 o
  -2   0  14       61.17       62.46      2.50 o
   0   0  14      534.65      538.24      6.26 o
   2   0  14        0.66       -0.71      1.20 o
   4   0  14      151.67      152.88      4.14 o
   6   0  14        1.35        1.49      1.48 o
 -15   1  14        0.02       -1.33      0.85 o
 -13   1  14      345.18      348.60      3.57 o
 -11   1  14       48.54       43.50      1.06 o
  -9   1  14        0.29        3.62      0.62 o
  -7   1  14       17.53       20.79      0.83 o
  -5   1  14       92.70       97.96      1.50 o
  -3   1  14        9.11        8.19      0.72 o
  -1   1  14      135.19      127.14      1.66 o
   1   1  14       17.07       13.32      0.95 o
   3   1  14        3.39        1.07      0.93 o
   5   1  14      247.49      253.40      3.26 o
   7   1  14        0.49        0.85      1.18 o
 -16   2  14        5.51        1.47      1.18 o
 -14   2  14       49.35       43.93      1.32 o
 -12   2  14       11.53       11.09      0.86 o
 -10   2  14      387.26      380.81      3.33 o
  -8   2  14      132.79      136.03      2.07 o
  -6   2  14      168.84      153.87      1.73 o
  -4   2  14      209.17      218.62      2.35 o
  -2   2  14      130.70      119.85      2.16 o
   0   2  14       17.76       13.32      0.82 o
   2   2  14       14.48       11.67      1.01 o
   4   2  14        1.76        2.00      1.11 o
   6   2  14        0.95        0.35      1.14 o
 -15   3  14       12.82        9.94      1.25 o
 -13   3  14       73.28       86.52      1.79 o
 -11   3  14      155.06      141.94      2.13 o
  -9   3  14       50.06       49.45      1.18 o
  -7   3  14        2.22        2.36      0.67 o
  -5   3  14      110.18      111.31      1.58 o
  -3   3  14      144.19      150.21      1.85 o
  -1   3  14      394.90      401.04      4.89 o
   1   3  14       65.34       63.99      1.75 o
   3   3  14      149.10      150.91      2.56 o
   5   3  14       82.98       97.91      2.26 o
 -14   4  14       24.55       29.58      1.38 o
 -12   4  14      164.46      190.06      3.71 o
 -10   4  14        1.81        3.25      0.72 o
  -8   4  14        0.73        0.74      0.69 o
  -6   4  14       53.19       36.85      1.04 o
  -4   4  14      166.61      178.68      2.14 o
  -2   4  14       15.52       15.01      0.94 o
   0   4  14      120.47      125.52      2.07 o
   2   4  14      131.84      115.31      2.19 o
   4   4  14       64.36       64.79      1.78 o
   6   4  14        4.85       -0.69      1.39 o
 -13   5  14        8.53        7.80      0.95 o
 -11   5  14      151.42      149.81      2.32 o
  -9   5  14      131.82      125.05      2.91 o
  -7   5  14      240.36      220.02      2.60 o
  -5   5  14       13.56       14.58      0.83 o
  -3   5  14       11.44       14.28      0.94 o
  -1   5  14       20.29       20.66      1.05 o
   1   5  14       57.97       47.15      1.61 o
   3   5  14        0.02        0.43      0.95 o
   5   5  14       84.21       81.02      2.23 o
 -14   6  14       29.86       26.95      1.28 o
 -12   6  14       27.17       28.07      1.27 o
 -10   6  14       78.46       83.51      1.99 o
  -8   6  14        7.75        5.61      0.91 o
  -6   6  14       10.18       10.55      0.79 o
  -4   6  14        9.86        4.87      0.94 o
  -2   6  14      119.78      102.14      2.27 o
   0   6  14       17.98       20.23      1.49 o
   2   6  14       75.05       72.31      2.53 o
   4   6  14       13.23       11.69      1.21 o
 -13   7  14        1.46        1.72      1.27 o
 -11   7  14        0.53        1.47      0.83 o
  -9   7  14       35.01       38.13      2.13 o
  -7   7  14      107.31       98.10      2.80 o
  -5   7  14        6.52        1.34      0.73 o
  -3   7  14       18.55       19.02      1.13 o
  -1   7  14       93.13       96.31      2.88 o
   1   7  14       53.78       52.90      2.19 o
   3   7  14      137.71      155.96      3.39 o
 -10   8  14        0.12       -0.91      2.03 o
  -8   8  14       18.63       15.90      1.93 o
  -6   8  14       33.91       31.22      1.37 o
  -4   8  14       74.67       71.57      1.63 o
  -2   8  14       27.82       39.40      1.81 o
   0   8  14       22.00       35.20      1.95 o
   2   8  14       31.69       25.13      1.94 o
  -9   9  14       15.51       12.40      2.47 o
  -7   9  14       21.86       20.88      2.40 o
  -5   9  14       39.16       40.03      2.27 o
  -3   9  14       61.15       46.15      1.63 o
  -1   9  14       16.76       14.95      1.57 o
 -15   1  15       22.10       21.43      1.18 o
 -13   1  15        1.40        1.71      0.82 o
 -11   1  15        1.49        0.70      0.69 o
  -9   1  15       11.52       19.15      0.89 o
  -7   1  15       34.34       40.77      1.19 o
  -5   1  15      192.47      190.30      2.45 o
  -3   1  15        0.06       -0.79      0.61 o
  -1   1  15       11.43       13.59      0.93 o
   1   1  15      277.51      283.78      2.99 o
   3   1  15      108.20      122.69      2.20 o
   5   1  15      193.46      223.78      3.31 o
 -14   2  15       20.06       22.80      1.78 o
 -12   2  15      204.36      225.62      2.40 o
 -10   2  15      115.77       97.46      1.50 o
  -8   2  15        6.48        7.63      0.75 o
  -6   2  15       46.39       54.08      1.28 o
  -4   2  15      115.68      119.56      2.10 o
  -2   2  15        8.61        5.93      0.67 o
   0   2  15       73.92       76.23      1.97 o
   2   2  15        8.96       10.65      1.11 o
   4   2  15      117.49      134.99      2.50 o
 -13   3  15       73.87       80.01      2.20 o
 -11   3  15        0.07        2.16      0.81 o
  -9   3  15        0.01       -0.44      0.76 o
  -7   3  15      109.68      113.03      1.76 o
  -5   3  15      141.17      158.27      1.87 o
  -3   3  15        4.37        4.73      0.84 o
  -1   3  15        9.69        9.61      1.09 o
   1   3  15      454.08      436.34      3.74 o
   3   3  15       11.72       14.92      1.28 o
   5   3  15       10.61        5.84      1.39 o
 -14   4  15      142.76      150.83      2.53 o
 -12   4  15       72.45       63.91      2.11 o
 -10   4  15      102.96      114.21      1.93 o
  -8   4  15        0.03        0.72      0.74 o
  -6   4  15       45.15       41.20      1.21 o
  -4   4  15        3.82        3.37      0.85 o
  -2   4  15        4.94        7.84      1.06 o
   0   4  15       18.95       21.93      1.32 o
   2   4  15       36.88       34.74      1.32 o
   4   4  15      102.71      105.75      2.44 o
 -13   5  15        9.88        9.13      0.97 o
 -11   5  15       74.45       66.06      1.32 o
  -9   5  15       36.02       47.36      1.19 o
  -7   5  15        4.41        6.44      0.87 o
  -5   5  15       31.59       32.46      1.18 o
  -3   5  15       12.45       13.18      1.04 o
  -1   5  15      226.82      247.82      5.21 o
   1   5  15       97.05      112.79      3.05 o
   3   5  15        3.10        4.75      1.08 o
 -12   6  15        4.90        4.68      0.84 o
 -10   6  15        9.19       11.01      1.15 o
  -8   6  15        8.16       13.75      1.19 o
  -6   6  15       22.32       31.01      1.04 o
  -4   6  15       44.14       50.19      1.42 o
  -2   6  15        0.41       -0.49      1.00 o
   0   6  15       96.91      100.94      2.58 o
   2   6  15       45.35       42.15      2.43 o
 -11   7  15        7.12        7.48      0.90 o
  -9   7  15       14.47       16.20      1.93 o
  -7   7  15       49.56       37.22      1.62 o
  -5   7  15        5.15        3.82      0.93 o
  -3   7  15      128.77      126.29      3.46 o
  -1   7  15        3.23        3.29      1.32 o
   1   7  15        6.27        6.31      1.67 o
  -8   8  15        7.63        5.62      2.12 o
  -6   8  15       34.44       31.45      1.62 o
  -4   8  15       13.31       11.42      1.16 o
  -2   8  15        0.01        0.43      1.23 o
 -14   0  16      110.73      133.87      5.62 o
 -12   0  16       29.86       22.55      2.27 o
 -10   0  16        6.23        0.06      1.38 o
  -8   0  16        2.05        3.45      1.25 o
  -6   0  16       79.45       85.97      3.21 o
  -4   0  16        4.02        4.34      1.06 o
  -2   0  16       26.24       25.96      1.60 o
   0   0  16       41.59       41.88      2.26 o
   2   0  16       29.83       25.75      2.26 o
 -13   1  16        4.20        1.50      1.29 o
 -11   1  16       18.59       18.73      1.16 o
  -9   1  16        2.61        1.60      0.82 o
  -7   1  16      145.42      158.88      2.26 o
  -5   1  16       59.88       72.44      1.67 o
  -3   1  16      323.00      315.26      3.62 o
  -1   1  16      124.10      131.25      2.07 o
   1   1  16       20.84       19.90      1.30 o
   3   1  16       44.75       54.22      2.00 o
 -12   2  16       49.13       51.10      1.55 o
 -10   2  16       65.96       56.53      1.53 o
  -8   2  16        4.86        2.42      0.83 o
  -6   2  16       72.49       79.35      2.01 o
  -4   2  16       24.55       26.61      1.58 o
  -2   2  16      113.18      118.06      2.37 o
   0   2  16       21.00       19.27      1.01 o
   2   2  16       74.32       86.93      2.03 o
 -13   3  16        0.32        0.20      1.13 o
 -11   3  16       36.14       35.77      1.21 o
  -9   3  16       17.42       18.63      1.09 o
  -7   3  16        0.08       -0.54      0.85 o
  -5   3  16       99.49      107.30      2.41 o
  -3   3  16       16.94       19.04      1.28 o
  -1   3  16        0.64        0.64      1.12 o
   1   3  16      295.93      360.92      4.33 o
 -12   4  16       38.47       33.61      1.26 o
 -10   4  16        0.24        2.79      0.88 o
  -8   4  16       49.10       51.52      1.45 o
  -6   4  16        7.66       11.92      1.01 o
  -4   4  16      277.54      323.03      4.72 o
  -2   4  16       15.20       26.67      1.41 o
   0   4  16       11.74       12.06      1.49 o
   2   4  16       21.69       26.74      1.15 o
 -11   5  16      100.65       89.23      1.80 o
  -9   5  16       13.66       12.39      0.92 o
  -7   5  16       23.74       30.17      1.14 o
  -5   5  16       11.98        9.88      0.94 o
  -3   5  16       61.49       58.93      1.63 o
  -1   5  16       82.65       93.02      2.34 o
   1   5  16      254.99      281.63      4.22 o
 -10   6  16        1.27       -0.77      1.09 o
  -8   6  16        0.99        0.62      1.08 o
  -6   6  16       21.39       25.45      1.10 o
  -4   6  16        2.50        4.32      0.97 o
  -2   6  16        6.49       11.32      1.47 o
   0   6  16        5.07        5.45      1.62 o
  -7   7  16       22.96       22.78      1.47 o
  -5   7  16      120.89      128.75      2.76 o
  -3   7  16        6.01        7.42      1.20 o
 -11   1  17       54.56       60.25      2.23 o
  -9   1  17       79.62       95.66      2.62 o
  -7   1  17       12.19       15.14      1.07 o
  -5   1  17        0.10       -0.98      1.00 o
  -3   1  17       70.95       75.82      2.19 o
  -1   1  17       59.46       57.43      2.03 o
   1   1  17      189.05      210.20      3.04 o
 -10   2  17       53.03       54.13      1.69 o
  -8   2  17       40.38       46.93      1.49 o
  -6   2  17       37.25       50.02      1.80 o
  -4   2  17       33.83       36.69      1.73 o
  -2   2  17        1.76       -1.62      1.39 o
   0   2  17      394.21      461.57      5.52 o
 -11   3  17      158.12      190.55      3.11 o
  -9   3  17       24.15       33.87      1.37 o
  -7   3  17       47.19       42.97      1.67 o
  -5   3  17        8.84       12.80      1.42 o
  -3   3  17      229.14      257.08      4.00 o
  -1   3  17       58.59       74.24      2.76 o
 -10   4  17       10.94       13.08      1.04 o
  -8   4  17       21.45       20.31      1.31 o
  -6   4  17        7.07        7.72      1.10 o
  -4   4  17        0.98        1.01      1.33 o
  -2   4  17       79.15       93.97      2.51 o
  -7   5  17       38.03       41.00      1.63 o
  -5   5  17        6.36        9.27      1.15 o
  -3   5  17      183.04      231.08      3.98 o
  -8   0  18      313.90      350.43      8.31 o
  -6   0  18       11.35       12.90      2.70 o
  -4   0  18      204.33      211.77      3.46 o
  -7   1  18      156.44      170.04      3.28 o
  -5   1  18       93.59       94.60      2.19 o
  -6   2  18      112.08      119.15      2.50 o
 
